# Supplementary material for: Food Folio by Columbia Center for Eating Disorders: A Freely Available Food Image Database
Source: Front Psychol. 2020 Dec 23;11:585044. doi: 10.3389/fpsyg.2020.585044 (PMC7785939; doi:10.3389/fpsyg.2020.585044)
Supplement: Supplementary file 1 [file Table_1.XLSX]

## Sheet: Demographic Information
Table 1: Participant Demographic Characteristics
	Frequency (n)	Frequency (%)
Gender
Female	537	50.95
Male	517	49.05
Age
18-25	110	10.44
26-30	254	24.1
31-35	222	21.06
36-40	159	15.09
41-45	100	9.49
46-50	81	7.69
51-55	48	4.55
56-60	49	4.65
61-65	19	1.8
66-70	10	0.95
71-75	2	0.19
Social Class
Below the poverty level	83	7.87
Lower middle class	413	39.18
Middle class	472	44.78
Upper middle class	83	7.87
Upper class	3	0.28
Income
Less than $20,000	120	11.39
$20,000 to $34,999	203	19.26
$35,000 to $49,999	231	21.92
$50,000 to $74,999	267	25.33
$75,000 to $99,999	121	11.48
Over $100,000	112	10.63
Degree	1052
High School	131	12.45
Some college	254	24.14
Bachelors	425	40.4
Associates	140	13.31
Masters	92	8.75
Professional/Doctorate	10	0.96
Missing	2	0.19
Employment
Employed full time (40 or more hours per week)	618	58.97
Employed part time (up to 39 hours per week)	119	11.35
Self-employed	150	14.31
Unemployed and currently looking for work	46	4.39
Unemployed and not currently looking for work	16	1.53
Student	32	3.05
Homemaker	50	4.77
Retired	17	1.62
Missing	6	0.57
Ethnicity
American Indian or Alaska Native	9	0.85
Asian	51	4.84
Black or African American	98	9.3
Hispanic or Latino	63	5.98
Native Hawaiian or Other Pacific Islander.	5	0.47
White	812	77.04
Not listed	15	1.42
Prefer not to respond	1	0.09
Region
Hawaii/Alaska/US territories	5	0.47
Midwest	250	23.72
Northeast	232	22.01
Northwest	86	8.16
Outside of the US	6	0.57
Southeast	286	27.13
Southwest	172	16.32
BMI categories (Mean = 28.41, SD= 7.12)
18.5-24.9	403	38.24
25-29.9	321	30.46
30-34.9	161	15.28
35-39.9	85	8.06
40 +	84	7.97
TFEQa	Mean	SD
Cognitive restraint	46.18	22.25
Uncontrolled eating	42.22	21.71
Emotional eating	41.45	32.27
Total	43.41	17.54
aIncludes responses from participants failing attentional check question given no large effect on mean/SD

## Sheet: Summary statistics
Table 2: Summary of attribute ratings and actual nutrient content across high and low-fat foods
Subjective Ratings	All Foods		Low Fat Foods (n=25647)a		High Fat foods (n=22862)a
	(n=48509)a
	Mean	SD	Mean	SD	Mean	SD
Disgusting	1.89	2.61	1.93	2.67	1.85	2.55
Familiar	8.97	1.96	9.02	1.83	8.91	2.1
Makes me feel happy	6.19	2.63	5.91	2.66	6.5	2.57
Filling	5.03	2.93	4.49	2.93	5.63	2.8
Healthy	5.25	3.32	6.32	3.14	4.04	3.09
Others think tasty	6.61	2.63	6.05	2.72	7.25	2.37
Savory	5.16	3.32	4.68	3.19	5.69	3.38
Tasty	6.67	2.76	6.29	2.84	7.09	2.59
Like Food Texture	6.81	2.7	6.58	2.78	7.07	2.59
Calories	5.33	3.11	4.11	3.02	6.69	2.61
Carbohydrates	5.43	3.31	4.83	3.37	6.11	3.11
Fat	4.41	3.31	2.86	2.87	6.15	2.87
Gluten	4.17	3.57	3.5	3.5	4.92	3.49
Protein	3.61	3.21	3.07	3.06	4.22	3.27
Sodium	4.4	3.21	3.42	3.07	5.49	2.99
Sugar	4.48	3.35	4.29	3.27	4.69	3.44
Vitamins	4.53	3.17	5.27	3.17	3.7	2.96
Selection in Choice Phase	All Foods (n=47455)a		Low Fat Foods (n=25108)a		High Fat foods (n=22347)a
Proportion of trials food selected over reference	0.5253		0.4794		0.5768
Objective Characteristics	All Foods		Low Fat Foods		High Fat foods
	(n=138)		(n=75)		(n=63)
	Mean	SD	Mean	SD	Mean	SD
Carbohydrate (g)	30.99	27.06	30.06	29.65	32.03	24.01
Carbohydrate (% calories)	55.58	28.6	73.95	22.64	34.95	18.9
Fat (g)	10.03	10.94	1.93	2.88	19.13	9.37
Fat (% calories)	29.02	23.16	9.65	8	50.77	12.95
Protein (g)	7.55	7.2	5.53	7.14	9.83	6.6
Protein (% calories)	15.46	16.81	16.52	19.71	14.27	12.85
Total calories	239.63	169.22	153.76	138.78	336.07	147.55
Physical Image Properties	All Foods		Low Fat Foods		High Fat foods
	(n=138)		(n=76)		(n=62)
	Mean	SD	Mean	SD	Mean	SD
Red	0.36	0.04	0.35	0.05	0.36	0.04
Green	0.31	0.03	0.31	0.03	0.31	0.02
Blue	0.34	0.06	0.34	0.06	0.33	0.06
Intensity	147.27	24.82	147.97	26.24	146.42	23.15
Normalized Intensity	147.46	24.64	148.19	26.04	146.57	22.98
Median Power	16.32	0.37	16.33	0.37	16.31	0.37
Size	1	0.01	1	0.01	1	0.01
Within-object contrast	90.54	6.15	91.21	6.07	89.71	6.2
Complexity	0.13	0.04	0.12	0.04	0.13	0.04
Normalized complexity	0.13	0.04	0.12	0.04	0.13	0.04
a n=number of foods rated cross all participants

## Sheet: Item-level rating information
Table 3: Mean subjective ratings and proportion of selection in choice phase for each food in the stimulus set
Food	N ratings	Disgusting	Familiar	Makes me feel happy M (SD)	Filling M (SD)	Healthy	Others think tasty M (SD)	Savory M (SD)	Tasty M (SD)	Like Food Texture	Calories	Carbohydrates	Fat	Gluten M (SD)	Protein	Sodium	Sugar M (SD)	Vitamins	Total Choice Trials	Proportion selected in Choice Trial
		M (SD)	M (SD)			M (SD)				M (SD)	M (SD)	M (SD)	M (SD)		M (SD)	M (SD)		M (SD)
1% milk	372	2.81 (3.15)	8.9 (1.98)	4.88 (2.5)	3.76 (2.5)	6.57 (2.35)	5.08 (2.56)	4.77 (1.89)	4.98 (2.86)	5.93 (2.9)	3.78 (2.32)	3.88 (2.54)	3.34 (2.43)	2.51 (2.64)	5.23 (2.63)	2.47 (2.25)	3.56 (2.35)	5.99 (2.41)	365	0.3096
Air-popped popcorn	361	1.55 (2.22)	9.23 (1.51)	6.29 (2.24)	3.64 (2.66)	4.55 (2.53)	6.86 (2.15)	7.89 (2)	6.77 (2.48)	6.86 (2.59)	4.03 (2.71)	5.87 (2.76)	3.53 (2.72)	3.53 (3.11)	2 (2.15)	6.74 (2.55)	2.79 (2.67)	2.3 (2.3)	346	0.5173
American cheese	345	2.29 (2.86)	9.34 (1.45)	5.88 (2.57)	4.63 (2.56)	4.57 (2.56)	6.83 (2.17)	7.01 (1.95)	6.59 (2.56)	6.5 (2.83)	6.13 (2.11)	3.63 (2.98)	6.8 (2.15)	2.67 (2.87)	5.18 (2.6)	5.52 (2.74)	2.72 (2.38)	4.04 (2.52)	329	0.4103
Apple	375	0.89 (1.44)	9.52 (1.05)	6.75 (2.03)	3.97 (2.57)	8.7 (1.57)	6.87 (2.05)	1.91 (1.79)	7.37 (2.16)	7.28 (2.16)	2.29 (2.21)	3.54 (2.87)	1.21 (1.76)	1.45 (2.14)	1.8 (2.2)	1.36 (1.87)	5.62 (2.68)	7.68 (1.94)	375	0.624
Avocado: green	361	2.21 (2.87)	8.84 (1.85)	6.31 (2.84)	5.26 (2.59)	8.48 (1.58)	6.2 (2.56)	5.88 (2.25)	6.51 (2.97)	6.49 (3.05)	4.82 (2.73)	3.24 (2.58)	5.66 (3.2)	1.6 (2.28)	4.55 (2.97)	2.09 (2.25)	2.45 (2.27)	7.63 (2)	358	0.5391
Baby Bell cheese with crackers	347	1.63 (2.28)	8.67 (2.02)	6.2 (2.3)	5.09 (2.36)	5.33 (2.13)	6.48 (2.09)	7.39 (2.03)	6.74 (2.34)	7.08 (2.24)	5.42 (2.12)	6 (2.22)	5.69 (2.27)	6.27 (2.27)	5.23 (2.43)	6.26 (2.18)	3.26 (2.44)	4.42 (2.36)	326	0.5859
Bagel & cream cheese	375	1.4 (2.08)	9.29 (1.41)	6.19 (2.24)	6.54 (2.28)	4.09 (2.09)	6.68 (2.1)	5.93 (2.05)	6.76 (2.19)	6.91 (2.31)	6.61 (2.18)	8.2 (1.83)	5.59 (2.58)	8.05 (2.1)	2.95 (2.45)	4.94 (2.48)	4.34 (2.61)	3.01 (2.23)	356	0.5618
Bagel: plain	361	1.42 (2.29)	9.35 (1.25)	6.2 (2.22)	6.57 (2.32)	4.08 (2.22)	6.61 (2.15)	6.07 (2.04)	6.79 (2.38)	7.55 (2.08)	6.54 (2.17)	8.33 (1.83)	4.69 (2.73)	8.39 (1.94)	2.62 (2.39)	4.76 (2.46)	4.24 (2.64)	2.87 (2.37)	346	0.5607
Baguette with olive oil	352	1.19 (1.83)	9.14 (1.74)	6.66 (2.27)	6.78 (2.34)	3.75 (2.32)	7.01 (2.17)	6.82 (2.01)	7.19 (2.15)	7.62 (2.15)	6.86 (2.11)	8.21 (1.98)	5.82 (2.52)	8.04 (2.13)	2.37 (2.46)	5.46 (2.51)	3.64 (2.73)	2.72 (2.26)	335	0.5731
Baked Potato	347	1.4 (2.14)	9.32 (1.4)	6.45 (2.4)	7.21 (2.09)	5.99 (2.34)	6.64 (2.31)	7.1 (2)	7.04 (2.36)	7.33 (2.38)	5.88 (2.37)	7.81 (2.17)	3.88 (2.93)	3.99 (3.4)	3.38 (2.8)	4.1 (2.86)	2.92 (2.52)	4.8 (2.55)	327	0.63
Banana	361	1.36 (2.29)	9.42 (1.27)	6.64 (2.43)	4.55 (2.44)	8.5 (1.72)	6.94 (2.08)	2.45 (2.18)	7.28 (2.33)	6.99 (2.74)	3.08 (2.27)	4.21 (3.04)	1.79 (2.09)	1.57 (2.32)	2.82 (2.84)	1.77 (2.24)	5.3 (2.76)	7.67 (2.02)	357	0.6078
Black Beans with rice	345	2.43 (2.88)	8.66 (2.22)	5.33 (2.59)	7.79 (2.13)	7.41 (1.97)	4.78 (2.49)	6.93 (1.89)	5.69 (2.65)	6.31 (2.66)	5.21 (2.49)	7.01 (2.51)	2.95 (2.65)	3.69 (3.21)	6.91 (2.43)	3.46 (2.62)	2.3 (2.26)	6.06 (2.36)	338	0.4438
Blueberries	361	1.4 (2.28)	9.27 (1.46)	6.99 (2.35)	3.48 (2.44)	8.66 (1.7)	6.88 (2.31)	2.15 (2.16)	7.33 (2.48)	7.02 (2.56)	2.4 (2.19)	3.29 (2.76)	1.28 (1.86)	1.47 (2.25)	2.15 (2.39)	1.52 (2.03)	5.27 (2.71)	7.93 (1.86)	356	0.6236
Broccoli & Cauliflower: raw	328	1.79 (2.5)	9.39 (1.35)	5.68 (2.7)	3.79 (2.65)	9.16 (1.57)	3.88 (2.76)	6.27 (1.92)	5.66 (2.87)	6.31 (2.86)	1.28 (1.79)	2.04 (2.42)	0.9 (1.61)	1.15 (1.94)	2.74 (2.88)	1.18 (1.76)	0.92 (1.53)	8.03 (2.18)	328	0.4238
Broccoli – raw	345	2.15 (2.76)	9.23 (1.45)	5.52 (2.68)	4.03 (2.72)	9.05 (1.53)	3.82 (2.74)	6.13 (1.98)	5.46 (3.08)	6.42 (2.89)	1.42 (1.94)	2.16 (2.57)	0.91 (1.64)	1.16 (1.93)	2.44 (2.91)	1.23 (1.9)	1.08 (1.74)	8.11 (1.9)	344	0.3953
Brownie	375	1.36 (2.21)	9.25 (1.45)	7.62 (2.4)	6.16 (2.85)	1.3 (2)	8.86 (1.46)	1.03 (1.85)	8.21 (2.25)	7.8 (2.15)	9 (1.32)	8.09 (2.26)	8.14 (2.19)	7.54 (2.45)	2.13 (2.24)	4.63 (2.73)	9.19 (1.52)	1.58 (2.04)	372	0.7016
Burger on bun: homemade, 80 % lean,	361	1.61 (2.47)	9.2 (1.49)	7.28 (2.27)	8.35 (1.77)	4.06 (2.39)	8.33 (1.64)	7.82 (2.01)	8.01 (2.05)	7.7 (2.27)	7.85 (1.79)	7.15 (2.11)	7.43 (2.14)	7.38 (2.05)	7.64 (1.91)	7.19 (2.11)	3.28 (2.49)	4.69 (2.46)	353	0.796
Burrito - Amy’s Bean & Cheese	375	2.32 (2.76)	8.33 (2.67)	6.37 (2.43)	7.72 (1.99)	3.42 (2.21)	7.53 (1.89)	8 (1.74)	7.11 (2.43)	6.67 (2.53)	7.9 (1.65)	7.42 (1.86)	7.36 (2.13)	6.87 (2.4)	6.22 (2.23)	7.43 (2.09)	3.46 (2.49)	3.59 (2.35)	361	0.626
Cantaloupe	375	1.75 (2.58)	9.26 (1.38)	6.24 (2.74)	3.87 (2.45)	8.37 (1.96)	6.31 (2.38)	1.92 (1.81)	6.63 (2.83)	6.78 (2.63)	2.29 (2.16)	3.3 (2.92)	1.24 (1.8)	1.39 (2.1)	1.73 (2.1)	1.42 (1.83)	5.63 (2.59)	7.49 (2.06)	375	0.552
Carrot Sticks	345	1.74 (2.43)	9.17 (1.77)	5.49 (2.58)	3.41 (2.5)	8.79 (1.82)	4.48 (2.74)	5.35 (2.17)	5.67 (2.74)	6.78 (2.59)	1.7 (2.23)	2.41 (2.61)	0.99 (1.75)	1.34 (2.19)	1.91 (2.48)	1.28 (1.97)	1.97 (2.24)	7.63 (2.23)	338	0.3905
Celery & Carrot Sticks	347	2.09 (2.75)	9.3 (1.32)	4.93 (2.7)	2.8 (2.63)	8.89 (1.76)	3.76 (2.79)	5.62 (2.06)	5.06 (2.87)	6.16 (2.96)	1.38 (2.12)	2.08 (2.51)	0.97 (1.67)	1.28 (2.06)	1.94 (2.46)	1.25 (1.93)	1.55 (2.1)	7.32 (2.32)	346	0.3382
Celery sticks	361	2.56 (3.07)	9.06 (1.89)	4.47 (2.66)	2.49 (2.52)	8.78 (1.61)	3.24 (2.85)	5.84 (2.1)	4.37 (3.03)	5.34 (3.18)	1.17 (2.02)	1.73 (2.41)	0.91 (1.62)	1.31 (2.2)	1.68 (2.28)	1.35 (2.04)	1.09 (1.77)	5.65 (2.94)	360	0.2306
Cheerios (dry)	347	1.49 (2.2)	9.29 (1.38)	6 (2.21)	5.68 (2.31)	5.28 (2.3)	6.27 (2.18)	3.99 (2.42)	6.43 (2.48)	7.28 (2.33)	4.92 (2.34)	7 (2.29)	3.46 (2.51)	6.36 (2.91)	3.09 (2.56)	3.54 (2.5)	5.29 (2.64)	4.58 (2.66)	325	0.5292
Cheese Nachos	345	2.58 (2.92)	9.37 (1.33)	6.65 (2.59)	6.18 (2.44)	1.8 (2.12)	7.97 (1.8)	8.43 (1.63)	7.36 (2.58)	7.32 (2.47)	8.05 (1.7)	7.76 (1.97)	7.73 (2.06)	6.19 (3.21)	3.36 (2.36)	8.1 (1.99)	3.66 (2.68)	2.02 (2.13)	345	0.5913
Cheese cubes (mild cheddar)	361	1.68 (2.31)	8.47 (2.72)	6.45 (2.26)	5.91 (2.32)	5.54 (2.28)	6.94 (2.18)	6.84 (2.14)	7.15 (2.32)	7.07 (2.41)	6.33 (2.22)	3.94 (2.82)	6.75 (2.43)	2.42 (2.68)	5.71 (2.67)	5.38 (2.6)	2.81 (2.38)	4.9 (2.39)	347	0.5937
Cheez Its	347	1.95 (2.54)	9.15 (1.53)	6.07 (2.43)	4.81 (2.45)	2.47 (2.09)	7.38 (1.93)	8.29 (1.87)	6.91 (2.52)	7.36 (2.25)	6.85 (2)	7.4 (2.22)	5.71 (2.64)	7.26 (2.51)	2.29 (2.2)	7.64 (2.14)	3.95 (2.61)	2.08 (2.1)	344	0.5378
Cherries	352	1.25 (2.16)	9.36 (1.21)	7.12 (2.43)	3.49 (2.45)	8.41 (1.92)	7.24 (2.23)	1.77 (1.99)	7.28 (2.58)	7.27 (2.53)	2.57 (2.3)	3.09 (2.85)	1.3 (1.86)	1.49 (2.27)	1.77 (2.29)	1.52 (2.09)	5.91 (2.56)	7.32 (2.21)	350	0.64
Cherry tomatoes	328	1.92 (2.66)	9.21 (1.45)	5.94 (2.71)	3.12 (2.46)	8.77 (1.73)	5.32 (2.49)	4.58 (2.15)	5.92 (3.01)	6.2 (3.06)	1.75 (2.04)	2.32 (2.33)	1.01 (1.64)	1.39 (2.08)	1.91 (2.41)	1.53 (1.91)	2.79 (2.47)	7.46 (2.2)	327	0.4251
Chicken nuggets with BBQ Sauce	345	2.55 (3.03)	9.26 (1.49)	6.38 (2.57)	7.76 (1.74)	2.59 (2.36)	7.79 (1.87)	7.98 (1.81)	7.21 (2.55)	6.98 (2.64)	8.12 (1.64)	6.83 (2.37)	7.63 (1.98)	6.36 (2.67)	7.55 (2.08)	7.85 (2.04)	4.11 (2.61)	2.95 (2.44)	342	0.614
Chicken fingers - Perdue Crispy Chicken Strips	375	1.35 (2.13)	9.29 (1.51)	7.52 (2.24)	7.85 (1.81)	3.4 (2.52)	8.45 (1.56)	8.21 (1.62)	8.26 (1.97)	7.86 (2.2)	8.06 (1.73)	6.18 (2.71)	7.8 (1.99)	5.76 (2.86)	8.02 (1.86)	7.54 (2.15)	3.28 (2.45)	3.46 (2.51)	367	0.8202
Chicken noodle soup - Campbell’s Classic	345	1.67 (2.32)	9.23 (1.42)	6.52 (2.21)	6.59 (2)	6.37 (1.98)	7.06 (1.89)	8.2 (1.66)	7.15 (2.15)	6.9 (2.44)	5.3 (2.08)	5.88 (2.12)	4.47 (2.33)	5.23 (2.68)	5.9 (2.23)	7.26 (2.06)	2.81 (2.13)	5.73 (2.22)	330	0.6121
Chocolate (dark) covered pretzels - Flipz	347	1.62 (2.32)	8.99 (1.81)	6.63 (2.43)	4.7 (2.73)	2.04 (1.91)	7.93 (2.12)	3.3 (3.06)	7.33 (2.5)	7.34 (2.41)	7.69 (2.07)	7.21 (2.53)	6.44 (2.57)	6.69 (2.69)	2.27 (2.35)	6.23 (2.55)	7.91 (2.49)	1.93 (2.16)	343	0.5743
Cocktail shrimp	347	2.96 (3.5)	8.71 (1.93)	6.1 (3.04)	5.18 (2.52)	7.11 (2.21)	6.98 (2.33)	7.51 (1.87)	6.21 (3.3)	5.74 (3.42)	4.13 (2.5)	2.67 (2.62)	3.37 (2.65)	1.81 (2.36)	7.09 (2.18)	4.33 (2.71)	2.06 (2.09)	5.39 (2.6)	339	0.5811
Choc Chip cookies - Entenmann’s	375	1 (1.69)	9.55 (0.91)	7.79 (2.16)	5.14 (2.8)	1.41 (1.81)	8.79 (1.53)	1.23 (1.98)	8.38 (1.9)	8.09 (1.81)	8.43 (1.69)	8.03 (2.1)	7.24 (2.47)	7.64 (2.3)	1.73 (2.01)	4.61 (2.68)	8.82 (1.83)	1.54 (1.86)	374	0.7219
Corn on Cob	328	1.21 (2.07)	9.52 (1.11)	6.54 (2.44)	4.47 (2.45)	7.51 (2.23)	6.39 (2.2)	4.98 (2.41)	7.05 (2.45)	7.08 (2.54)	3.13 (2.52)	4.55 (3.05)	1.69 (2.1)	1.99 (2.53)	2.21 (2.41)	2.19 (2.39)	3.35 (2.63)	6.03 (2.54)	320	0.5594
Craisins - Ocean Spray	347	2.43 (2.95)	8.69 (1.99)	5.25 (2.61)	2.9 (2.35)	6.73 (2.37)	5.33 (2.6)	2.28 (2.18)	5.65 (2.76)	5.76 (2.89)	3.75 (2.55)	3.98 (3.05)	1.87 (2.18)	1.72 (2.26)	2.38 (2.61)	2.26 (2.24)	6.27 (2.48)	6.32 (2.31)	340	0.3382
Croissant - plain	328	1.3 (2.02)	9.39 (1.2)	6.59 (2.19)	5.78 (2.42)	3.57 (2.31)	7.19 (2.07)	5.69 (2.24)	7.16 (2.14)	7.43 (2.19)	6.91 (2.19)	8.32 (1.81)	6.02 (2.72)	8.03 (2.26)	2.28 (2.33)	4.91 (2.5)	4.36 (2.71)	2.4 (2.1)	319	0.5078
Cucumber slices	345	1.91 (2.66)	9.22 (1.54)	5.51 (2.6)	2.88 (2.58)	8.84 (1.69)	4.46 (2.87)	5.61 (2.07)	5.65 (2.93)	6.36 (3)	1.22 (1.95)	1.92 (2.5)	0.92 (1.65)	1.19 (2.04)	1.82 (2.51)	1.35 (2.09)	1.3 (1.81)	6.81 (2.47)	341	0.3842
Cupcakes: mini frosted	352	1.18 (2)	9.37 (1.29)	7.4 (2.39)	5.65 (2.84)	1.24 (1.89)	8.84 (1.47)	1.02 (2.04)	8.03 (2.21)	7.78 (2.14)	8.71 (1.65)	8.01 (2.32)	7.67 (2.48)	7.35 (2.62)	1.58 (2.09)	3.98 (2.8)	9.25 (1.32)	1.46 (1.88)	352	0.625
Doritos – Nacho Cheese	345	1.77 (2.43)	9.44 (1.21)	6.73 (2.59)	4.91 (2.64)	1.45 (1.9)	8.2 (1.78)	8.47 (1.85)	7.63 (2.37)	7.73 (2.22)	8.1 (1.72)	7.75 (2.2)	6.73 (2.58)	6.25 (3.09)	1.71 (2.08)	8.23 (2.08)	3.82 (2.82)	1.59 (2.09)	344	0.5727
Doughnuts: frosted/ yeast-type	361	1.46 (2.39)	9.56 (0.99)	7.63 (2.55)	6.57 (2.93)	0.95 (1.8)	8.92 (1.57)	1 (2.13)	8.57 (2.02)	8.07 (2.12)	9.02 (1.64)	8.73 (1.92)	8.64 (1.9)	8.61 (1.9)	1.77 (2.28)	4.94 (2.92)	9.36 (1.37)	1.39 (2.12)	361	0.687
Edamame	347	2.56 (3.04)	8.83 (1.86)	5.19 (2.76)	3.77 (2.71)	8.87 (1.58)	3.9 (2.66)	6.24 (2.09)	5.18 (3.1)	5.8 (3.03)	2.07 (2.29)	2.61 (2.59)	1.3 (1.8)	1.38 (2.02)	4.61 (3.25)	1.89 (2.23)	1.58 (1.98)	7.68 (2.19)	346	0.3757
Eggs: hard boiled	375	1.93 (2.54)	9.29 (1.35)	6.04 (2.53)	6.33 (2.43)	7.39 (2.12)	5.83 (2.39)	6.97 (1.84)	6.38 (2.69)	6.26 (2.9)	4.61 (2.54)	2.84 (2.8)	4.81 (2.87)	1.72 (2.24)	8.03 (2.16)	3.24 (2.79)	1.36 (1.66)	5.97 (2.54)	371	0.5121
Egg salad	352	3.32 (2.93)	6.01 (4.04)	5.02 (2.5)	5.79 (2.27)	5.09 (2.32)	5.49 (2.53)	6.64 (2)	5.47 (2.72)	5.4 (2.89)	6.04 (2.31)	5.2 (2.77)	5.97 (2.44)	3.66 (2.86)	5.13 (2.79)	5.27 (2.43)	2.87 (2.26)	4.49 (2.41)	341	0.3519
Falafel with pita	347	3.04 (2.92)	5.6 (3.88)	5.48 (2.58)	5.75 (2.43)	5.04 (2.23)	5.65 (2.42)	6.93 (2.47)	5.88 (2.71)	5.72 (2.76)	5.81 (2.1)	5.98 (2.24)	5.36 (2.24)	5.83 (2.4)	5.37 (2.57)	5.71 (2.22)	3.61 (2.65)	4.3 (2.45)	334	0.509
French Fries	328	1.2 (2)	9.61 (0.84)	7.23 (2.36)	7.21 (2.26)	1.75 (2.15)	8.54 (1.64)	8.69 (1.59)	8.05 (2.08)	7.9 (2.07)	8.49 (1.81)	8.53 (1.79)	8.17 (2.06)	4.9 (3.54)	2.02 (2.22)	8.18 (2.18)	2.98 (2.56)	2.07 (2.21)	327	0.7034
Eggs: fried	352	1.49 (2.28)	9.42 (1.21)	6.72 (2.32)	6.25 (2.28)	6.97 (2.3)	7.1 (2)	7.64 (1.77)	7.34 (2.34)	6.56 (2.78)	5.31 (2.43)	3.04 (2.95)	5.68 (2.56)	2.07 (2.54)	8.09 (1.91)	4.45 (2.9)	1.49 (1.98)	5.77 (2.61)	343	0.6647
Fruit Loops (3/4 c) with whole milk (4 FO)	361	2.34 (3)	9.06 (1.8)	5.91 (2.73)	4.76 (2.55)	1.97 (2.1)	7.52 (2.07)	1.52 (2.12)	6.44 (2.85)	6.71 (2.61)	7.1 (2.22)	7.37 (2.4)	4.69 (2.94)	6.5 (2.81)	1.95 (2.19)	4.09 (2.71)	8.66 (1.65)	2.66 (2.66)	358	0.419
Fruit salad	375	0.96 (1.62)	9.28 (1.26)	7.57 (2.1)	5.14 (2.61)	8.71 (1.65)	7.46 (1.98)	1.56 (1.86)	7.93 (2.06)	7.57 (2.22)	2.89 (2.38)	3.84 (3.07)	1.17 (1.57)	1.31 (1.95)	2 (2.29)	1.36 (1.75)	6.37 (2.64)	8.36 (1.67)	374	0.7433
Graham crackers - Nabisco Original	375	1.41 (1.9)	9.33 (1.32)	5.54 (2.19)	3.55 (2.21)	4.01 (2.03)	5.93 (2.15)	4.06 (2.57)	6.21 (2.34)	6.78 (2.21)	4.99 (2.16)	7.1 (2.12)	3.36 (2.39)	6.82 (2.47)	1.82 (1.99)	3.93 (2.54)	5.33 (2.51)	2.66 (2.25)	363	0.3774
Granola (1/2 c) with whole milk (2 FO)	328	2.37 (2.59)	8.3 (2.36)	5.25 (2.26)	5.45 (2.31)	6.12 (2.17)	5.29 (2.47)	3.58 (2.03)	5.59 (2.64)	6.16 (2.67)	4.93 (2.13)	6.36 (2.42)	3.35 (2.31)	6.05 (2.74)	3.82 (2.55)	3.56 (2.4)	5.5 (2.36)	5.49 (2.33)	318	0.4025
Granola bar- Nature Valley Crunchy	328	1.95 (2.33)	9.18 (1.43)	5.53 (2.29)	4.49 (2.4)	5.48 (2.2)	5.97 (2.28)	3.31 (2.27)	5.93 (2.63)	6.13 (2.79)	5.09 (2.21)	6.51 (2.4)	3.69 (2.35)	6 (2.66)	4.03 (2.74)	4.32 (2.39)	6.22 (2.24)	5.27 (2.43)	310	0.4548
Grapefruit	375	2.2 (2.7)	8.42 (2.38)	5.15 (2.6)	2.69 (2.27)	8.36 (1.78)	5.05 (2.67)	2.89 (2.18)	5.33 (2.93)	6.07 (2.73)	2.01 (2.15)	2.71 (2.68)	1.08 (1.61)	1.25 (1.92)	1.62 (2.12)	1.46 (1.89)	4.86 (2.74)	7.47 (2.02)	368	0.3478
Grapes	347	0.99 (1.88)	9.51 (1.03)	7.4 (2.1)	3.84 (2.63)	8.63 (1.54)	7.47 (1.93)	1.77 (2.02)	8.04 (1.84)	7.79 (2.25)	2.48 (2.31)	3.33 (3.11)	1.22 (1.81)	1.42 (2.18)	1.87 (2.39)	1.31 (1.83)	5.83 (2.82)	7.38 (1.99)	343	0.7201
Green beans: raw	361	1.95 (2.65)	9.19 (1.62)	5.5 (2.55)	4.18 (2.71)	8.89 (1.58)	4.37 (2.7)	6.26 (1.98)	5.76 (2.74)	6.19 (2.82)	1.73 (2.14)	2.49 (2.58)	1.11 (1.76)	1.37 (2.11)	2.89 (2.85)	1.59 (2.13)	1.39 (1.86)	7.35 (2.2)	359	0.4318
Grilled cheese	345	1.31 (2.1)	9.45 (1.25)	7.55 (2.06)	7.08 (1.93)	3.69 (2.33)	8.3 (1.51)	7.8 (1.94)	8.16 (1.82)	8.1 (1.86)	7.51 (1.69)	7.74 (1.78)	7.24 (2.07)	7.74 (2.07)	5.11 (2.37)	6.99 (2.24)	3.61 (2.58)	3.61 (2.44)	336	0.7917
Grilled chicken strips	375	1.06 (1.88)	9.39 (1.19)	7.08 (2.4)	7.56 (1.93)	7.79 (2.09)	7.31 (2.09)	7.89 (1.77)	7.7 (2.29)	7.51 (2.35)	4.8 (2.63)	2.67 (2.87)	4.09 (2.93)	2.06 (2.67)	8.72 (1.83)	4.91 (2.75)	1.53 (1.8)	5.53 (2.77)	369	0.7669
Hash browns	352	3.48 (2.92)	4.64 (4.23)	4.53 (2.43)	4.65 (2.35)	4.16 (2.18)	4.96 (2.53)	6.32 (2.18)	4.95 (2.45)	5.1 (2.8)	5.26 (2.19)	6.16 (2.43)	4.73 (2.47)	5.08 (2.8)	3.02 (2.42)	5.24 (2.58)	3.45 (2.52)	3.44 (2.33)	345	0.2377
Hershey’s Kisses	352	1.25 (2.13)	9.24 (1.83)	7.06 (2.59)	3.03 (2.69)	1.4 (1.98)	8.37 (1.86)	1.08 (2.01)	7.72 (2.45)	7.58 (2.25)	7.71 (2.23)	5.53 (3.41)	6.34 (2.98)	2.7 (2.94)	1.31 (1.83)	2.97 (2.64)	9.08 (1.45)	1.32 (1.93)	349	0.5387
Hot dog on bun with mustard	345	3.37 (3.28)	9.32 (1.4)	5.43 (2.78)	6.58 (2.2)	2.26 (2.12)	7.17 (2.11)	7.97 (1.93)	6.34 (2.76)	6.15 (2.83)	7.47 (1.9)	7.19 (1.98)	7.45 (2.1)	7.42 (2.12)	6.4 (2.13)	7.73 (2.18)	3.5 (2.64)	2.54 (2.26)	343	0.4606
Ice cream sundae (ice cream, whip cream, cherry)	361	1.5 (2.37)	9.09 (1.69)	7.51 (2.23)	4.82 (2.88)	1.7 (2.11)	8.66 (1.63)	1.16 (2.07)	8.26 (2.05)	7.84 (2.36)	8.51 (1.65)	6.68 (3.03)	7.82 (2.22)	3.28 (3.24)	2.73 (2.63)	3.56 (2.7)	9.02 (1.57)	2.09 (2.26)	360	0.6833
Breyer’s Vanilla Ice cream	347	1.49 (2.11)	8.42 (2.69)	7.11 (2.47)	4.16 (2.58)	2.67 (2.31)	7.98 (2.1)	1.81 (2.43)	7.63 (2.34)	7.68 (2.29)	7.45 (2.22)	5.96 (2.88)	7.39 (2.28)	3.71 (3.27)	3.44 (2.63)	3.35 (2.6)	8.11 (2.16)	2.78 (2.42)	343	0.6501
Kettle Corn - Cracker Jacks	328	1.87 (2.41)	8.84 (2.07)	6.08 (2.41)	4.22 (2.51)	2.3 (2.03)	7.41 (2.13)	2.79 (2.71)	6.59 (2.6)	6.8 (2.61)	6.93 (2.09)	6.8 (2.4)	5.35 (2.66)	4.69 (3.13)	1.73 (1.97)	5.63 (2.46)	7.86 (2.08)	1.84 (1.98)	321	0.4548
Kit Kat	345	1.1 (1.98)	9.52 (1.06)	7.61 (2.26)	2.96 (2.63)	1.37 (1.96)	8.71 (1.58)	0.87 (1.74)	8.44 (1.93)	8.04 (2.07)	7.92 (2.13)	6.53 (3.04)	6.88 (2.76)	4.34 (3.23)	1.65 (2.15)	3.75 (2.82)	9.15 (1.44)	1.41 (2.03)	345	0.6435
Kiwi	352	1.53 (2.32)	8.76 (2.12)	6.49 (2.71)	2.96 (2.27)	8.54 (1.8)	6.63 (2.47)	1.82 (1.86)	6.73 (2.84)	6.47 (3.04)	2.25 (2.27)	2.89 (2.69)	1.19 (1.78)	1.42 (2.26)	1.89 (2.37)	1.55 (2.09)	5.35 (2.8)	7.53 (1.97)	350	0.5571
Lettuce salad	328	1.5 (2.21)	9.38 (1.2)	5.74 (2.65)	3.36 (2.78)	8.81 (1.7)	4.16 (2.67)	6.02 (1.68)	5.69 (2.85)	6.52 (2.82)	1.41 (2.01)	1.63 (2.13)	0.89 (1.43)	1.15 (1.85)	1.97 (2.51)	1.46 (2.08)	1.02 (1.41)	6.6 (2.61)	328	0.4604
Lollipops	345	2.09 (2.7)	9.3 (1.34)	5.47 (2.68)	1.38 (2.1)	1.08 (1.78)	7.19 (2.37)	0.82 (1.75)	6.2 (2.92)	5.94 (2.88)	5.82 (3.35)	5.03 (3.71)	3.11 (3.22)	2.25 (2.9)	0.94 (1.76)	2.4 (2.72)	8.96 (1.79)	0.92 (1.73)	345	0.2261
Lox	361	3.97 (3.47)	7.06 (3.03)	4.93 (2.93)	5.47 (2.54)	7.74 (1.92)	5.27 (2.77)	7.67 (1.87)	5.16 (3.1)	5.03 (3.16)	4.16 (2.58)	2.67 (2.69)	4.12 (2.86)	1.76 (2.47)	7.7 (2.01)	4.86 (2.91)	1.71 (1.92)	6.47 (2.37)	357	0.4034
Lucky Charms (1C) with 1% milk (1/2C)	361	2.41 (3.1)	8.92 (1.93)	6.02 (2.8)	4.83 (2.56)	1.95 (2.14)	7.49 (2.16)	1.47 (2.07)	6.65 (2.82)	6.69 (2.62)	7.24 (2.2)	7.44 (2.35)	5.06 (2.94)	6.76 (2.81)	1.99 (2.18)	4.07 (2.73)	8.66 (1.6)	2.65 (2.66)	359	0.454
M&M candies	361	1.47 (2.46)	9.41 (1.27)	7.17 (2.46)	3.23 (2.8)	1.11 (1.75)	8.47 (1.76)	1.14 (2.17)	7.91 (2.43)	7.65 (2.29)	8.08 (2.07)	6.42 (3.27)	6.12 (3.19)	3.24 (3.31)	1.44 (2.12)	3.57 (2.78)	9.21 (1.31)	1.29 (2.06)	360	0.5444
Mac and cheese: Stouffers	328	2.01 (2.73)	9.37 (1.44)	7.01 (2.69)	8.39 (1.91)	2.26 (2.33)	8.27 (1.83)	7.89 (2.01)	7.69 (2.49)	7.16 (2.77)	8.64 (1.76)	8.69 (1.72)	8.37 (1.93)	7.45 (2.8)	4.23 (2.75)	7.62 (2.21)	3.89 (2.69)	2.7 (2.24)	324	0.6728
Mango	361	1.64 (2.48)	8.18 (2.76)	6.42 (2.46)	4.04 (2.36)	8.31 (1.75)	6.41 (2.36)	2.49 (2.39)	6.83 (2.52)	6.91 (2.59)	2.99 (2.36)	3.79 (2.96)	1.73 (2.03)	1.45 (2.16)	2.21 (2.34)	1.62 (1.98)	5.4 (2.76)	7.44 (1.93)	360	0.5306
Mashed potatoes with butter	352	2.13 (2.66)	7.99 (3.11)	5.9 (2.62)	6.41 (2.41)	4.57 (2.22)	6.4 (2.49)	7.01 (2.03)	6.26 (2.75)	6.37 (2.91)	6.45 (2.33)	7.19 (2.28)	6.19 (2.37)	4.57 (3.21)	3.15 (2.58)	5.84 (2.4)	3.01 (2.51)	3.91 (2.47)	341	0.4956
Melba Toast (rye) - Old London	375	1.88 (2.27)	7.9 (2.89)	4.77 (2.2)	4.5 (2.53)	4.41 (2.11)	4.88 (2.48)	6.13 (1.87)	5.18 (2.37)	5.95 (2.52)	5.05 (2.25)	7.38 (2.22)	3.65 (2.53)	7.49 (2.42)	2.18 (2.17)	4.61 (2.43)	3.49 (2.46)	2.78 (2.16)	364	0.239
Mini muffins	352	1.21 (1.97)	9.33 (1.4)	6.94 (2.3)	6.09 (2.55)	2.61 (2.18)	8.08 (1.79)	1.85 (2.08)	7.72 (2.12)	7.69 (2.1)	7.89 (1.78)	8.16 (1.96)	6.61 (2.5)	7.76 (2.44)	2.09 (2.21)	4.25 (2.51)	8.07 (1.91)	2.61 (2.25)	343	0.6152
Mozzarella sticks with marinara sauce	347	2.17 (2.69)	8.99 (1.82)	6.75 (2.52)	7.27 (2.12)	2.28 (2.38)	8.09 (1.81)	8.06 (1.9)	7.52 (2.38)	7.29 (2.49)	8.2 (1.83)	7.37 (2.32)	8 (2.08)	6.55 (2.66)	5.05 (2.71)	7.97 (1.97)	4.01 (2.53)	2.54 (2.29)	342	0.7105
Mushrooms: raw	352	2.89 (3.32)	8.64 (2.21)	4.91 (2.88)	3.5 (2.7)	8.06 (2.01)	4.45 (2.8)	6.51 (1.96)	4.98 (3.16)	5.27 (3.22)	2.11 (2.27)	2.69 (2.77)	1.67 (2.15)	1.75 (2.39)	3.3 (2.95)	2.1 (2.53)	1.48 (1.84)	6.54 (2.41)	351	0.302
Olives (green with pimento)	375	3.55 (3.56)	8.46 (2.16)	4.68 (2.92)	2.59 (2.26)	6.73 (2.25)	4.42 (2.66)	7.71 (2.16)	4.71 (3.35)	5.25 (3.04)	2.64 (2.34)	2.14 (2.04)	2.4 (2.54)	1.41 (2.01)	2.32 (2.34)	5.87 (3.17)	1.62 (1.74)	5.3 (2.52)	365	0.2822
Omelet – plain	345	2.02 (2.68)	8.9 (2.18)	6.37 (2.36)	6.51 (2.05)	7.05 (2.04)	6.77 (2.01)	7.23 (1.8)	7.05 (2.27)	6.7 (2.6)	5.05 (2.33)	3.48 (2.98)	4.87 (2.49)	2.4 (2.71)	7.28 (2.31)	4.26 (2.69)	1.92 (2.15)	5.62 (2.41)	334	0.6048
Orange: sliced	345	1.03 (1.84)	9.49 (1.15)	7.31 (2.15)	3.51 (2.58)	8.81 (1.52)	7.51 (1.96)	1.71 (2.21)	7.94 (2.05)	7.57 (2.28)	2.54 (2.34)	3.44 (3.23)	1.05 (1.7)	1.25 (2.06)	1.73 (2.4)	1.47 (2.16)	6.25 (2.68)	8.37 (1.81)	341	0.6774
Oreos	328	1.55 (2.28)	9.46 (1.09)	6.6 (2.58)	4.45 (2.64)	1.19 (1.78)	8.41 (1.72)	1.16 (1.92)	7.52 (2.47)	7.4 (2.2)	8.13 (1.86)	7.55 (2.31)	7.02 (2.52)	6.6 (2.89)	1.43 (1.88)	4.21 (2.61)	9.04 (1.44)	1.43 (1.89)	326	0.5337
Peanut butter	361	1.37 (2.2)	9.38 (1.29)	6.76 (2.19)	6.31 (2.37)	5.84 (2.2)	7.47 (1.81)	4.6 (2.74)	7.47 (2.23)	7.37 (2.54)	6.92 (2.06)	5.5 (2.67)	7.09 (2.13)	3.18 (3.08)	7.19 (2.39)	5.47 (2.49)	6.19 (2.49)	5.31 (2.41)	344	0.6047
Peach	347	1.19 (2.01)	9.34 (1.34)	7.39 (2.21)	4.28 (2.66)	8.73 (1.46)	7.29 (2.03)	1.63 (1.99)	7.77 (2.21)	7.48 (2.36)	2.82 (2.38)	3.61 (3.03)	1.34 (1.87)	1.49 (2.2)	2.21 (2.64)	1.46 (2.04)	6.08 (2.67)	7.78 (1.81)	344	0.7035
Peanut Butter Ritz Bits Crackers	347	1.72 (2.29)	9.15 (1.51)	5.78 (2.15)	5.19 (2.5)	3 (2.11)	6.81 (2.01)	6.97 (2.52)	6.56 (2.33)	7.15 (2.2)	6.94 (1.95)	7.45 (2.17)	5.81 (2.42)	7.47 (2.32)	3.07 (2.43)	6.8 (2.22)	4.89 (2.71)	2.39 (2.07)	339	0.4543
Peanut butter (1.5 oz wt) with banana (small)	328	2.03 (2.67)	8.66 (2.04)	6.38 (2.53)	6.14 (2.3)	6.67 (2.24)	6.94 (2.05)	3.09 (2.35)	6.81 (2.63)	6.61 (2.84)	5.88 (2.23)	5.44 (2.6)	5.51 (2.5)	2.89 (2.9)	6.27 (2.49)	3.94 (2.39)	6.25 (2.22)	6.49 (2.18)	317	0.571
Pear	361	1.23 (2.1)	9.28 (1.42)	6.68 (2.22)	4 (2.47)	8.69 (1.52)	6.53 (2.29)	2.28 (2.17)	7.17 (2.21)	7.37 (2.34)	2.47 (2.35)	3.6 (2.95)	1.27 (1.76)	1.42 (2.2)	2.03 (2.37)	1.37 (1.89)	5.24 (2.64)	7.49 (1.94)	357	0.6218
Pickles: dill	345	2.31 (3)	9.06 (1.71)	5.72 (2.7)	2.96 (2.42)	6.4 (2.38)	5.86 (2.48)	7.51 (2.41)	6.05 (3)	6.36 (2.98)	2.16 (2.18)	2.39 (2.54)	1.33 (1.86)	1.46 (2.22)	1.66 (2.15)	5.95 (3.25)	1.97 (2.15)	4.5 (2.61)	331	0.423
Pizza (restaurant)	375	1.11 (1.96)	9.53 (1.05)	8.11 (2.08)	7.58 (2.19)	2.07 (2.07)	8.88 (1.48)	8.01 (1.85)	8.57 (1.83)	8.09 (1.9)	8.66 (1.46)	8.29 (1.7)	8.4 (1.76)	8.01 (2.09)	4.47 (2.56)	7.89 (1.91)	3.92 (2.66)	2.77 (2.24)	370	0.8486
Popsicles	352	1.48 (2.25)	9.36 (1.28)	6.28 (2.64)	1.65 (2.11)	2.17 (2.34)	7.51 (2.2)	1.11 (1.9)	6.81 (2.63)	6.87 (2.68)	4.57 (3.08)	4.06 (3.47)	2.51 (2.87)	1.89 (2.6)	0.93 (1.62)	2.1 (2.45)	8.44 (1.93)	1.36 (2.07)	350	0.3943
Pop Tart strawberry frosted	328	2.46 (2.91)	9.13 (1.64)	5.43 (2.83)	4.64 (2.5)	1.51 (2.01)	7.4 (2.16)	1.49 (2.09)	6.21 (2.88)	6.55 (2.58)	7.92 (1.76)	7.86 (2.17)	6.62 (2.46)	7.66 (2.16)	1.74 (2.04)	4.97 (2.68)	8.73 (1.73)	1.79 (2.1)	327	0.4006
Potato chips - Lays	375	1.34 (2.01)	9.49 (0.99)	6.63 (2.36)	3.8 (2.63)	1.66 (1.89)	7.91 (1.78)	8.72 (1.66)	7.56 (2.16)	7.59 (2.14)	7.68 (1.94)	7.39 (2.46)	7.12 (2.6)	4.81 (3.52)	1.6 (1.96)	8.46 (1.91)	3.15 (2.61)	1.67 (1.98)	370	0.573
Pretzels	375	1.46 (2.1)	9.39 (1.35)	5.86 (2.32)	4.42 (2.54)	3.52 (2.19)	6.55 (2.25)	8.58 (1.77)	6.39 (2.45)	6.84 (2.57)	5.32 (2.5)	7.13 (2.45)	3.63 (2.82)	7.03 (2.68)	1.8 (1.92)	8.07 (2.04)	3.02 (2.44)	1.97 (1.97)	361	0.4709
Raisin Bran (3/4 c) with whole milk (4 FO)	328	2.18 (2.62)	8.96 (1.8)	5.54 (2.44)	5.47 (2.25)	6.08 (2.24)	5.44 (2.36)	3.4 (2.04)	5.77 (2.75)	6.66 (2.52)	4.89 (2.08)	6.46 (2.39)	3.38 (2.42)	6.21 (2.73)	3.59 (2.53)	3.55 (2.36)	5.57 (2.26)	5.59 (2.36)	314	0.4745
Raisins	345	2.59 (3.19)	9.28 (1.53)	5.17 (2.7)	2.63 (2.26)	6.98 (2.21)	5.49 (2.47)	2.15 (2.11)	5.6 (2.88)	5.52 (3.06)	3.31 (2.48)	4.09 (3.05)	1.75 (2.15)	1.68 (2.26)	2.15 (2.48)	2.09 (2.29)	6.12 (2.42)	6.28 (2.18)	334	0.3054
Raspberries	328	1.16 (1.91)	9.18 (1.51)	7.27 (2.3)	3.23 (2.4)	8.74 (1.51)	6.89 (2.32)	1.67 (1.72)	7.46 (2.42)	7.32 (2.63)	2.04 (2.12)	2.89 (2.73)	1.13 (1.71)	1.46 (2.24)	1.93 (2.33)	1.26 (1.84)	5.55 (2.67)	7.65 (2.06)	323	0.6687
Red bell pepper	347	2.17 (2.96)	9.06 (1.59)	5.46 (2.6)	2.64 (2.41)	8.57 (1.84)	4.53 (2.75)	5.5 (2.33)	5.46 (3.04)	6.33 (2.99)	1.63 (2.06)	2.08 (2.46)	1.14 (1.86)	1.29 (2.07)	2.07 (2.5)	1.53 (2.07)	2.06 (2.38)	7.21 (2.39)	344	0.3692
Reese’s Peanut butter cups	375	1.2 (2)	9.32 (1.49)	7.46 (2.34)	4.03 (2.97)	1.23 (1.88)	8.48 (1.73)	1.16 (1.93)	8.12 (2.18)	7.61 (2.28)	8.3 (1.94)	6.45 (3.18)	6.93 (2.83)	3.78 (3.2)	1.99 (2.28)	4.24 (2.91)	9.07 (1.57)	1.32 (1.88)	373	0.6542
Reese’s Pieces	375	1.25 (1.99)	9.41 (1.24)	7.1 (2.5)	3.42 (2.82)	1.21 (1.86)	8.32 (1.86)	1.07 (1.86)	7.78 (2.31)	7.57 (2.22)	8.1 (2.04)	6.27 (3.3)	6.39 (2.98)	3.33 (3.15)	1.6 (2.07)	3.68 (2.9)	9.12 (1.45)	1.31 (1.89)	373	0.5845
Rice Cakes	352	3.37 (3.31)	8.66 (2.17)	3.7 (2.64)	2.76 (2.54)	6.14 (2.67)	3.21 (2.92)	6.02 (2.1)	3.52 (2.82)	4.88 (3.17)	2.19 (2.33)	5.07 (3.11)	1.68 (2.12)	3.96 (3.25)	1.82 (2.28)	3.37 (2.72)	2.34 (2.44)	2.54 (2.42)	348	0.1782
Rigatoni with tomato sauce	352	1.41 (2.06)	9.44 (1.09)	5.78 (2.5)	7.09 (2.41)	4.25 (2.36)	6 (2.57)	6.61 (1.85)	6.1 (2.62)	7.04 (2.49)	6.58 (2.21)	8.32 (2.02)	4.27 (2.87)	7.72 (2.47)	2.53 (2.52)	4.33 (2.68)	3.27 (2.66)	2.94 (2.44)	336	0.4286
Rigatoni: plain	347	1.61 (2.35)	9.44 (1.15)	6.74 (2.49)	8.31 (1.9)	4.11 (2.4)	7.8 (1.89)	7.42 (1.94)	7.63 (2.17)	7.52 (2.37)	7.89 (1.92)	8.63 (1.82)	5.48 (2.87)	7.99 (2.41)	3.27 (2.69)	6.5 (2.35)	4.49 (2.68)	3.65 (2.4)	331	0.713
Ritz crackers	328	1.42 (2)	9.5 (0.95)	5.56 (2.23)	4.28 (2.41)	3.33 (2.18)	6.16 (2.16)	7.66 (2.12)	6.38 (2.25)	7.3 (2.16)	5.62 (2.17)	7.41 (2.2)	4.86 (2.63)	7.21 (2.44)	1.91 (2.11)	6.91 (2.4)	3.63 (2.53)	2.14 (2.04)	320	0.4281
Roasted potato	352	1.22 (2.01)	9.23 (1.65)	7.1 (2.16)	7.07 (1.99)	4.72 (2.52)	7.71 (1.91)	7.84 (1.95)	7.82 (1.85)	7.69 (2.09)	6.64 (2.04)	7.63 (2.2)	5.87 (2.55)	3.99 (3.38)	3.14 (2.77)	6.41 (2.52)	2.79 (2.42)	4.28 (2.55)	338	0.7101
Salad: Spicy Chicken Caesar (Wendy’s) – no dressing	345	1.79 (2.42)	8.81 (1.89)	6.93 (2.3)	7.59 (1.86)	6.08 (2.22)	7.38 (2.02)	7.54 (1.91)	7.65 (2.17)	7.58 (2.2)	6.5 (2.25)	5.9 (2.38)	5.89 (2.37)	5.05 (2.74)	6.88 (1.91)	6.31 (2.44)	3.32 (2.4)	6.34 (2.21)	328	0.7927
Salami	375	2.2 (2.8)	8.99 (1.76)	5.96 (2.63)	5.7 (2.48)	4.12 (2.44)	6.85 (2.14)	8.28 (1.85)	6.7 (2.76)	6.55 (2.7)	6.71 (2.28)	3.2 (2.93)	7.12 (2.52)	2.26 (2.66)	7.75 (2.13)	7.73 (2.35)	2.02 (2.1)	3.62 (2.52)	362	0.5193
Salmon - grilled	361	2.2 (2.91)	8.87 (1.77)	6.31 (2.71)	7.08 (2.09)	8.26 (1.98)	6.59 (2.39)	7.77 (1.83)	6.77 (2.81)	6.75 (2.84)	4.36 (2.65)	2.41 (2.66)	4.22 (2.86)	1.7 (2.41)	8.39 (1.92)	4.31 (2.75)	1.57 (2.05)	6.64 (2.53)	355	0.6254
Saltine crackers	352	1.45 (2.1)	9.41 (1.21)	4.92 (2.41)	3.68 (2.47)	3.96 (2.3)	4.8 (2.54)	8.07 (1.94)	5.4 (2.63)	6.86 (2.35)	4.34 (2.51)	7.1 (2.43)	3.08 (2.63)	6.79 (2.76)	1.72 (2.04)	6.88 (2.55)	2.69 (2.44)	1.95 (1.98)	342	0.307
Seaweed: dehydrated	352	5.15 (3.75)	5.96 (3.6)	3.41 (2.93)	1.93 (2.2)	7.27 (2.44)	2.74 (2.8)	7.28 (2.14)	3.26 (3.07)	3.67 (3.23)	1.68 (2.05)	2.12 (2.33)	1.48 (2.02)	1.63 (2.25)	3.03 (2.84)	4.42 (3.18)	1.6 (2.13)	5.84 (3)	350	0.2086
Shredded wheat (1 biscuit) with 1% milk (1/2 C)	328	1.89 (2.33)	8.78 (1.88)	5.58 (2.31)	5.44 (2.22)	5.59 (2.22)	5.48 (2.37)	3.69 (2.05)	5.63 (2.62)	6.36 (2.63)	5.08 (2.2)	6.8 (2.18)	3.64 (2.4)	6.77 (2.69)	3.07 (2.51)	3.49 (2.39)	5.41 (2.54)	4.72 (2.55)	314	0.4013
Skim milk	345	2.92 (3.2)	9.03 (1.7)	4.8 (2.68)	3.65 (2.6)	6.72 (2.49)	4.68 (2.67)	4.64 (1.84)	4.91 (3)	5.77 (2.92)	3.59 (2.39)	3.54 (2.61)	1.66 (2.37)	2.14 (2.66)	5.32 (2.74)	2.29 (2.4)	3.2 (2.63)	6.13 (2.43)	340	0.2441
Skittles	352	1.36 (2.2)	9.36 (1.26)	6.84 (2.62)	2.76 (2.66)	1.24 (1.92)	8.38 (1.79)	0.94 (1.77)	7.42 (2.66)	7.38 (2.39)	7.6 (2.39)	5.37 (3.52)	5.21 (3.47)	2.96 (3.17)	1.11 (1.76)	3.02 (2.7)	9.05 (1.69)	1.08 (1.67)	351	0.5071
Minestrone Soup (chunky )	345	1.92 (2.45)	8.82 (1.92)	6.17 (2.33)	6.64 (2.11)	6.44 (1.98)	6.73 (2.05)	7.92 (1.73)	6.92 (2.27)	6.86 (2.38)	5.27 (2.1)	5.25 (2.31)	4.45 (2.24)	3.92 (2.61)	5.86 (2.25)	6.99 (2.14)	3.01 (2.19)	6.29 (2.15)	332	0.6024
Sour patch kids candy	328	2.37 (2.98)	9 (1.75)	5.54 (2.9)	2.42 (2.46)	1.04 (1.76)	7.4 (2.43)	1 (1.76)	6.32 (3.06)	5.97 (3.18)	7.54 (2.5)	6.17 (3.47)	4.49 (3.55)	3.2 (3.34)	1.02 (1.71)	3.57 (2.88)	9.21 (1.64)	1.07 (1.83)	327	0.4006
Soy crisps	361	2.96 (2.91)	7.89 (2.88)	4.27 (2.5)	3.56 (2.63)	5.57 (2.42)	3.85 (2.75)	6.21 (2.25)	4.56 (2.85)	5.35 (2.9)	3.33 (2.48)	5.81 (2.67)	2.54 (2.43)	4.93 (3.1)	2.2 (2.27)	4.48 (2.69)	3.24 (2.56)	2.89 (2.41)	350	0.2971
Steak: T-bone	352	1.29 (2.29)	9.43 (1.24)	7.91 (2.55)	8.77 (1.61)	5.91 (2.55)	8.71 (1.77)	8.5 (1.8)	8.38 (2.27)	7.83 (2.41)	7.5 (2.08)	3.23 (3.2)	7.33 (2.26)	2.08 (2.75)	9.16 (1.54)	5.95 (2.85)	1.61 (2.08)	5.53 (2.62)	349	0.8252
Strawberries	347	0.95 (1.79)	9.44 (1.13)	7.84 (2.07)	4.16 (2.65)	8.64 (1.72)	7.83 (1.91)	1.47 (1.83)	8.13 (2.07)	7.79 (2.25)	2.57 (2.32)	3.33 (3.06)	1.27 (1.82)	1.4 (2.13)	2.09 (2.58)	1.3 (1.89)	6.03 (2.64)	7.9 (1.76)	346	0.7775
String cheese	375	2.03 (2.43)	7.46 (3.41)	6.01 (2.29)	4.55 (2.56)	4.44 (2.6)	6.77 (2.04)	5.84 (2.97)	6.41 (2.4)	6.4 (2.5)	5.89 (2.3)	3.98 (2.92)	5.95 (2.65)	2.91 (2.9)	4.65 (3.07)	4.89 (2.63)	3.99 (3.22)	3.89 (2.71)	358	0.4609
Sun Chips	347	2.01 (2.47)	8.91 (1.85)	5.61 (2.51)	4.53 (2.44)	3.96 (2.17)	6.06 (2.45)	7.85 (1.84)	6.45 (2.53)	6.95 (2.6)	5.65 (2.29)	7.04 (2.42)	4.49 (2.7)	6.77 (2.65)	2.42 (2.3)	6.78 (2.37)	3.4 (2.47)	2.88 (2.33)	335	0.4746
Sushi with condiments	328	3.53 (3.74)	8.1 (2.3)	5.61 (3.45)	5.76 (2.45)	6.83 (2.05)	6.08 (2.77)	7.31 (2.19)	5.71 (3.6)	5.69 (3.47)	4.63 (2.42)	5.02 (2.83)	3.57 (2.66)	3.21 (3.12)	6.42 (2.26)	4.69 (2.73)	2.29 (2.22)	5.68 (2.29)	322	0.5559
Swedish Fish	347	2.46 (3.01)	8.78 (2)	5.84 (2.83)	2.49 (2.57)	1.33 (2.05)	7.55 (2.29)	1.15 (1.97)	6.12 (3.16)	6 (3.2)	7.03 (2.73)	5.59 (3.46)	4.18 (3.45)	2.95 (3.24)	1.22 (1.96)	2.9 (2.74)	8.98 (1.65)	1.27 (2.04)	346	0.3873
Sweet Potato	375	2.29 (2.77)	8.44 (2.68)	5.64 (2.66)	6.26 (2.26)	7.55 (2.04)	5.41 (2.6)	4.14 (2.26)	5.95 (2.81)	6.1 (2.81)	4.45 (2.35)	6.05 (2.63)	2.71 (2.38)	2.82 (2.78)	3.78 (2.84)	2.62 (2.4)	4.48 (2.53)	6.95 (2.46)	372	0.4677
Taco: beef (Taco Bell soft supreme)	352	1.26 (1.97)	9.29 (1.4)	7.45 (2.22)	7.15 (2.14)	5.02 (2.23)	7.76 (2.08)	7.64 (1.75)	7.8 (2.12)	7.74 (2.14)	6.68 (2.08)	6.54 (2.13)	5.71 (2.36)	5.41 (2.97)	4.95 (2.7)	6.41 (2.31)	2.67 (2.17)	5.19 (2.4)	334	0.7874
Trail mix	352	1.56 (2.2)	9.17 (1.65)	6.23 (2.48)	6.02 (2.48)	7.22 (2.12)	6.68 (2.21)	5.85 (2.54)	6.88 (2.38)	7.08 (2.43)	5.97 (2.45)	4.94 (2.65)	5.41 (2.77)	2.86 (2.74)	6.65 (2.71)	5.78 (2.56)	4.62 (2.77)	6.86 (2.28)	337	0.549
Chocolate trail mix	328	1.65 (2.27)	9.06 (1.7)	6.38 (2.36)	5.63 (2.49)	4.11 (2.25)	7.41 (1.78)	3.98 (2.44)	7.06 (2.31)	7.05 (2.41)	7.12 (2.04)	6.21 (2.65)	6.1 (2.4)	3.77 (3.04)	5.54 (2.57)	6.22 (2.35)	7.76 (1.78)	4.41 (2.49)	308	0.5844
Tribe hummus with pita chips	361	2.45 (2.83)	7.96 (2.63)	5.8 (2.41)	5.61 (2.17)	5.82 (2.21)	5.99 (2.35)	7.3 (1.98)	6.2 (2.54)	6.39 (2.71)	5.51 (2.02)	6.44 (2.08)	5.09 (2.3)	6.35 (2.56)	5.26 (2.5)	6.06 (2.18)	3.42 (2.31)	4.86 (2.27)	343	0.4898
Triscuit	345	2.13 (2.56)	8.95 (1.76)	5.23 (2.38)	4.64 (2.23)	5.01 (2.42)	5.35 (2.49)	7.4 (2.15)	5.72 (2.59)	6.62 (2.63)	4.66 (2.26)	7 (2.41)	3.38 (2.47)	6.88 (2.68)	2.4 (2.29)	6.1 (2.56)	3.07 (2.32)	3.14 (2.27)	331	0.3505
Tuna (white albacore in water) - Bumble Bee	361	2.93 (3.19)	8.57 (2.33)	5.2 (2.53)	5.7 (2.25)	7.39 (2.18)	5.24 (2.5)	7.24 (2.07)	5.61 (2.88)	5.6 (2.98)	3.74 (2.4)	2.8 (2.76)	3.56 (2.6)	2.03 (2.62)	7.51 (2.49)	4.55 (2.79)	1.91 (2.35)	5.35 (2.5)	352	0.4602
Turkey on roll with lettuce and tomato	328	1.44 (2.21)	9.44 (1.03)	7.23 (2.12)	8.33 (1.63)	5.78 (2.12)	7.99 (1.71)	7.67 (1.73)	7.79 (2.15)	7.66 (1.93)	7.11 (1.93)	7.79 (1.75)	6.15 (2.29)	7.65 (2.08)	6.95 (2.04)	6.63 (2.35)	3.57 (2.47)	5.63 (2.32)	301	0.804
Turkey breast - Oscar Mayer Deli Select	345	2.27 (2.76)	9.09 (1.77)	5.77 (2.28)	5.71 (2.25)	5.67 (2.58)	6.62 (2.11)	7.7 (1.97)	6.58 (2.43)	6.41 (2.72)	5 (2.44)	3.09 (2.89)	4.65 (2.65)	2.27 (2.69)	7.6 (2.3)	6.43 (2.72)	2.47 (2.29)	4.05 (2.43)	327	0.4954
Turkey sandwich (wheat bread with lettuce and tomato)	352	1.24 (1.93)	9.38 (1.2)	7.02 (2.21)	7.76 (1.8)	6.35 (2.1)	7.58 (1.86)	7.41 (1.72)	7.62 (2.08)	7.55 (2.13)	6.49 (1.95)	7.17 (1.84)	5.71 (2.16)	7.24 (2.24)	7.22 (1.89)	6.2 (2.39)	3.33 (2.4)	5.8 (2.27)	333	0.7598
Veggies with ranch dip (Lays)	345	1.85 (2.5)	9.32 (1.31)	6.33 (2.36)	5.35 (2.62)	8.02 (1.98)	5.48 (2.51)	6.34 (2.01)	6.58 (2.55)	6.91 (2.67)	3.27 (2.47)	2.98 (2.57)	3.13 (2.69)	1.8 (2.41)	2.89 (2.8)	3.01 (2.52)	2.11 (2.04)	8.28 (1.75)	340	0.5382
Wheat Bread - Pepperidge Farm 100% WW	352	1.49 (2.01)	9.5 (1.08)	5.18 (2.25)	5.47 (2.46)	5.05 (2.32)	5.17 (2.52)	6.1 (1.72)	5.64 (2.29)	6.8 (2.35)	5.44 (2.21)	7.92 (2.1)	3.84 (2.47)	7.98 (2.37)	2.57 (2.43)	4.38 (2.43)	3.73 (2.52)	3.67 (2.38)	340	0.2618
White Bread - Pepperidge Farm Hearty White	375	1.65 (2.27)	9.47 (1.03)	5.1 (2.32)	5.44 (2.51)	4.03 (2.26)	5.31 (2.65)	5.73 (1.87)	5.43 (2.45)	6.41 (2.47)	5.64 (2.31)	8.13 (1.89)	3.8 (2.68)	8.18 (2.2)	2.25 (2.17)	4.26 (2.51)	4.29 (2.66)	3.01 (2.33)	358	0.3101
Whole milk	328	2.14 (2.88)	9.49 (1.05)	5.69 (2.68)	4.55 (2.59)	6.68 (2.31)	5.98 (2.18)	4.47 (1.86)	5.8 (2.91)	6.46 (3.03)	5.55 (2.2)	4.22 (2.58)	6.38 (2.26)	2.52 (2.83)	6.01 (2.55)	2.39 (2.25)	4.12 (2.42)	7.04 (2.2)	319	0.3668
Yellow popcorn	347	1.39 (2.09)	9.44 (1.17)	6.85 (2.22)	4.21 (2.69)	3.76 (2.43)	7.7 (2.07)	8.15 (2.11)	7.31 (2.3)	7.26 (2.38)	5.21 (2.74)	6.24 (2.82)	4.47 (2.98)	3.96 (3.23)	2.03 (2.32)	7.72 (2.13)	3.07 (2.7)	2.19 (2.26)	339	0.6047
Rice & Beans	361	2.28 (2.72)	8.89 (1.8)	5.79 (2.57)	7.94 (1.93)	6.31 (2.25)	5.99 (2.26)	7.72 (1.87)	6.44 (2.59)	6.78 (2.58)	6.34 (2.16)	7.42 (2.13)	4.81 (2.7)	4.16 (3.33)	7.15 (2.15)	5.84 (2.61)	2.71 (2.31)	6.06 (2.3)	350	0.5914
Yogurt with granola & strawberries	347	1.82 (2.56)	8.82 (1.81)	6.67 (2.23)	5.95 (2.36)	7.13 (2.27)	6.83 (2.11)	2.13 (2)	7.14 (2.32)	6.72 (2.7)	5.37 (2.27)	5.17 (2.5)	5 (2.53)	3.77 (2.81)	5.59 (2.69)	2.96 (2.41)	6.6 (2.1)	6.88 (2.12)	337	0.6499
Yogurt pretzels	328	2.03 (2.61)	8.94 (1.8)	6.16 (2.7)	4.76 (2.49)	2.11 (2.16)	7.64 (1.97)	2.31 (2.32)	6.65 (2.71)	7.21 (2.35)	7.72 (1.94)	7.46 (2.23)	6.6 (2.37)	6.74 (2.61)	2.18 (2.21)	5.68 (2.6)	8.34 (1.93)	1.84 (2.03)	326	0.5031

## Sheet: Item nutritional information
Table 4: Nutritional Characteristics of Stimulus Set Foods
Food	Carbohydrate (g)a	Carbohydrate (% calories)	Fat (g)a	Fat (% calories)	Protein (g)a	Protein (% calories)	Total Caloriesa	Fat content
1% milk	4.99	45.98	0.97	20.3	3.37	34.26	42	low
Air-popped popcorn	77	81.12	4.54	9.819	12.94	9.128	387	low
American cheese	1.6	1.651	31.25	73.25	22.15	25.22	375	high
Apple	13.81	95.61	0.17	2.736	0.26	1.68	52	low
Avocado: green	7.82	23.46	10.06	70.17	2.23	6.244	120	high
Baby Bell cheese w/crackers	19.64	21	24.11	58	19.64	21	374.1	high
Bagel & cream cheese	36.9	52.3	11.18	34.93	8.822	12.68	282.2	high
Bagel: plain	50.5	78.6	1.62	5.673	10.02	15.6	257	low
Baguette with olive oil	43.95	41.79	23.53	49.55	9.149	8.7	420.5	high
Baked Potato	21.15	91.65	0.13	1.17	2.5	7.473	93	low
Banana	22.84	92.39	0.33	3.103	1.09	4.115	89	low
Black Beans with rice	25.49	81.71	0.39	2.6	5.68	15.7	129	low
Blueberries	14.49	91.52	0.33	4.846	0.74	4.362	57	low
Broccoli & Cauliflower: raw	5.97	72.25	0.235	6.668	2.4	19.85	30	low
Broccoli – raw	6.64	69.72	0.37	9.109	2.82	20.24	34	low
Brownie	75.62	47	33.59	48.97	6.367	3.45	597	high
Burger on bun: homemade, 80 % lean,	12.7	28.88	7.897	39.9	13.24	31.06	178.1	high
Burrito - Amy’s Bean & Cheese	27.05	59.6	5.294	26.2	6.47	14.2	181.8	low
Cantaloupe	8.16	86.4	0.19	4.677	0.84	8.301	34	low
Carrot Sticks	9.58	89.73	0.24	4.9	0.93	6.306	41	low
Celery & Carrot Sticks	6.275	85.38	0.205	6.208	0.81	9.378	29	low
Celery sticks	2.97	74.25	0.17	9.563	0.69	17.25	16	low
Cheerios (dry)	74.68	75.9	5.9	13.46	11.33	10.68	367	low
Cheese Nachos	31.85	36.14	22.48	53.53	9.412	10.36	370	high
Cheese cubes (mild cheddar)	1.28	1.229	33.14	72.28	24.9	26.38	403	high
Cheeze-It	60.74	49.11	25.4	43.91	8.877	7.043	509	high
Cherries	16.01	91.49	0.2	2.657	1.06	5.653	63	low
Cherry tomatoes	3.92	77.75	0.2	9.3	0.88	11.93	18	low
Chicken nuggets with BBQ Sauce	18.14	27.05	16.19	53.31	12.56	19.72	269.4	high
Chicken fingers - Perdue Crispy Chicken Strips	15.29	30.4	8.235	36.9	16.47	32.7	201.2	high
Chicken noodle soup - Campbell’s Classic	5.306	48.6	1.224	25.2	2.857	26.2	43.67	low
Chocolate (dark) covered pretzels - Flipz	67.86	51.7	25	42.9	7.143	5.4	525	high
Cocktail shrimp	0	0	1.08	9.84	20.91	90.19	99	low
Choc Chip cookies - Entenmann’s	66.67	54.4	23.33	42.9	3.33	2.7	490	high
Corn on Cob	25.11	83	1.28	9.92	3.32	7.501	108	low
Craisins - Ocean Spray	82.36	96.27	1.37	3.723	0.07	0.076	308	low
Croissant - plain	46.84	42.09	26.26	50.74	8.041	7.178	455	high
Cucumber slices	3.63	86.39	0.11	6.138	0.65	10.57	15	low
Cupcakes: mini frosted	56.34	64.3	12.68	32.5	2.817	3.2	350.7	high
Doritos – Nacho Cheese	54.64	44	28.46	51.6	5.4	4.4	497	high
Doughnuts: frosted/ yeast-type	49	48.37	21.05	45.9	5.673	5.565	405	high
Edamame	11.05	31.9	6.4	37.99	12.35	30.39	141	high
Eggs: hard boiled	1.12	2.659	10.61	61.74	12.58	35.39	155	high
Egg salad	2.401	3.641	23.06	82.89	7.651	13.4	248	high
Falafel w/pita	32.05	36.68	22.08	52.33	10.78	11	356	high
French Fries	37.51	48.72	17.05	48.55	3.206	2.872	310	high
Eggs: fried	1.217	2.042	17.29	70.62	13.67	27.18	219	high
Fruit Loops (3/4 c) with whole milk (4 FO)	17.44	61.88	3.382	26.86	3.247	11.36	112.1	low
Fruit salad	10.92	90.6	0.272	5.07	0.52	4.314	48.22	low
Graham crackers - Nabisco Original	77.42	70.9	11.29	23.2	6.452	5.9	437.1	low
Granola (1/2 c) with whole milk (2 FO)	29.15	47.13	12.13	42.61	6.672	9.827	244.3	high
Granola bar- Nature Valley Crunchy	69.05	61	16.67	33	7.143	6	454.8	high
Grapefruit	8.41	91.75	0.1	2.536	0.69	7.025	33	low
Grapes	18.1	94.44	0.16	1.941	0.72	3.506	69	low
Green beans: raw	7.13	82.11	0.12	3.24	1.82	14.33	31	low
Grilled cheese	29.68	36.2	18.9	49.54	11.62	14.3	336	high
Grilled chicken strips	0	0	4.51	23.52	30.91	76.29	173	low
Hash browns	28.1	51.2	11.5	45.93	2.401	3.018	221	high
Hershey’s Kisses	59.4	44.41	29.66	49.9	7.65	5.72	535	high
Hot dog on bun w/mustard	22.9	34.92	15.21	51.39	8.852	13.64	265.5	high
Ice cream sundae (ice cream, whip cream, cherry)	24.7	43.03	12.9	51.57	3.146	5.484	223.2	high
Breyer’s Vanilla Ice cream	21.21	44.09	10.61	49.61	3.03	6.299	192.4	high
Kettle Corn - Cracker Jacks	82.14	77.9	7.143	15.3	7.143	6.8	421.4	low
Kit Kat	64.29	49.6	26.19	45.4	6.429	5	519	high
Kiwi	14.66	86.52	0.52	7.135	1.14	6.279	61	low
Lettuce salad	4.706	80	0	0	1.176	20	23.53	low
Lollipops	98	99.49	0.2	0.457	0	0	394	low
Lox	0	0	4.32	33.31	18.28	66.71	117	high
Lucky Charms (1C) with 1% milk (1/2C)	19.1	73.66	1.452	11.55	4.03	14.97	108.1	low
M&M candies	71.19	57.88	21.13	38.65	4.33	3.52	492	high
Mac and cheese: Stouffers	15.28	40.19	7.484	42.23	6.59	17.5	156	high
Mango	17	94.15	0.27	3.477	0.51	2.636	65	low
Mashed potatoes w/butter	17.76	62.15	4.36	33.3	1.811	4.728	115	high
Melba Toast (rye) - Old London	76.47	86.7	0	0	11.76	13.3	352.9	low
Mini muffins	44	43.1	24	52.9	4	4	400	high
Mozzarella sticks with marinara sauce	25.51	35.71	16.16	49.61	10.27	14.68	286.8	high
Mushrooms: raw	3.28	51.88	0.34	12.94	3.09	36.8	22	low
Olives (green w/pimento)	3.84	9.534	15.32	88.43	1.03	2.387	145	high
Omelet – plain	1.069	1.878	17.69	75.1	11.05	22.9	210	high
Orange: sliced	11.75	91.25	0.12	2.137	0.94	6.72	47	low
Oreos	73.53	59.88	20.59	37.72	2.941	2.395	491.2	high
Peanut butter	19.56	13.54	50.39	71.73	25.09	14.81	588	high
Peach	9.54	88.06	0.25	5.365	0.91	7.84	39	low
Peanut Butter Ritz Bits Crackers	56.66	44.7	26.66	47.4	9.99	7.9	506.6	high
Peanut butter (1.5 oz wt) w/banana (small)	21.87	34.39	15.16	53.58	6.2	11.98	236.9	high
Pear	15.46	95.96	0.12	1.732	0.38	2.201	58	low
Pickles: dill	2.59	77.05	0.14	9.765	0.6	12.2	12	low
Pizza (restaurant)	29.82	43.08	11.35	35.46	14.6	21.48	281	high
Popsicles	19.23	97.37	0.24	2.734	0	0	79	low
Pop Tart strawberry frosted	73.08	74.1	9.615	22	3.846	3.9	394.2	low
Potato chips - Lays	54.52	40.26	35.24	57.06	5.241	2.67	546	high
Pretzels	79.2	83.81	2.63	6.053	10.34	10.12	378	low
Raisin Bran (3/4 c) with whole milk (4 FO)	23.91	66.41	2.967	20.31	4.649	13.38	129.9	low
Raisins	79.18	95.33	0.46	1.288	3.07	3.45	299	low
Raspberries	11.94	82.66	0.65	10.46	1.2	7.754	52	low
Red bell pepper	6.03	77.81	0.3	8.71	0.99	12.77	31	low
Reese’s Peanut butter cups	55.36	38.7	30.53	53.35	10.24	7.953	515	high
Reeses Pieces	62.85	50.8	22.62	41.1	10.06	8.1	495.2	high
Rice Cakes	81.5	86.77	2.8	6.056	8.2	7.225	387	low
Rigatoni w/tomato sauce	24.97	75.33	2.13	14.09	3.746	10.42	131.3	low
Rigatoni: plain	30.86	80.47	0.93	4.927	5.8	14.35	158	low
Ritz crackers	60.74	49.11	25.4	43.91	8.877	7.043	509	high
Roasted potato	20.57	54.8	7.014	41.76	1.839	3.446	148	high
Salad: Spicy Chicken Caesar (Wendy’s) – no dressing	6.779	20	7.627	50.7	9.887	29.3	135.3	high
Salami	3.8	3.82	30.05	70.4	23.2	25.73	385	high
Salmon - grilled	0	0	10.54	46.55	25.44	53.43	203	high
Saltine crackers	66.61	68.79	10.13	22.43	8.717	8.875	398	low
Seaweed: dehydrated	44.4	35.68	1.5	9.232	30.7	55.08	136	low
Shredded wheat (1 biscuit) with 1% milk (1/2 C)	16.9	68.35	1.17	11.31	4.66	20.55	89.35	low
Skim milk	4.96	56.46	0.08	2.068	3.37	42.32	34	low
Skittles	91.71	90.2	4.41	9.8	0	0	405.6	low
Minestrone Soup (chunky )	6.235	65.42	0.812	19.01	1.714	15.57	38	low
Sour patch kids candy	92.86	100	0	0	0	0	371.4	low
Soy crisps	50	55.4	5.555	13.8	27.78	30.8	361.1	low
Steak: T-bone	0	0	20.04	62.12	25.85	37.93	291	high
Strawberries	7.68	86.4	0.3	7.847	0.67	7.035	32	low
String cheese	3.83	4.908	20.03	58.3	25.96	36.71	302	high
Sun Chips	64.29	53.7	21.43	40.3	7.143	6	478.6	high
Sushi with condiments	16.49	52.98	3.796	25.36	6.75	21.59	126	low
Swedish Fish	90	100	0	0	0	0	360	low
Sweet Potato	21.83	89.9	0.15	1.4	2.11	8.7	97.11	low
Taco: beef (Taco Bell soft supreme)	15.61	35.08	9.548	46.65	7.954	18.24	181	high
Trail mix	44.9	35.96	29.4	53.46	13.8	10.46	462	high
Chocolate trail mix	43.33	34.9	30	54.4	13.33	10.7	496.5	high
Tribe hummus w/pita chips	32.56	53.71	9.798	33.85	8.593	12.49	246.8	high
Triscuit	71.43	62.5	14.29	28.1	10.71	9.4	457.1	low
Tuna (white albacore in water) - Bumble Bee	0	0	0	0	23.21	100	92.86	low
Turkey on roll with lettuce and tomato	15.21	47.09	2.614	17.83	10.98	34.95	130.8	low
Turkey breast - Oscar Mayer Deli Select	3.571	15.09	1.786	16.98	16.07	67.92	94.64	low
Turkey sandwich (wheat bread with lettuce and tomato)	18.16	44.55	2.3	12.7	17.42	42.75	163	low
Veggies with ranch dip (Lays)	5.887	17.6	11.15	75.1	2.441	7.3	133.5	high
Wheat Bread - Pepperidge Farm 100% WW	46.51	70.18	4.651	15.79	9.302	14.04	265.1	low
White Bread - Pepperidge Farm Hearty White	51.16	74.89	3.488	11.49	9.302	13.62	273.3	low
Whole milk	4.52	30.13	3.25	48.75	3.22	21.47	60	high
Yellow popcorn	50.01	37.43	35.72	58.39	8.307	4.212	538	high
Rice & Beans	25.49	81.71	0.39	2.54	5.68	15.71	129	low
Yogurt with granola & strawberries	21.18	62.95	3.928	25.98	3.698	10.85	129.7	low
Yogurt pretzels	71.73	62.62	15.55	30.44	7.97	6.931	451	high
a Values per 100g

## Sheet: Physical image properties
Table 5: Physical Image Properties of Stimulus Set Foods
Food	Red	Green	Blue	Intensity	Normalized intensity	Median power	Object size	Within object contrast	Complexity	Normalized complexity
1% milk	0.34216	0.33054	0.3273	102.9	103.57	16.4255	0.993537	100.729	0.094875	0.0954921
Air-popped popcorn	0.3741	0.326626	0.299273	130.84	130.84	15.9561	1	92.5266	0.140812	0.140812
American cheese	0.407039	0.336906	0.256055	124.89	124.89	15.633	1	92.8629	0.0951875	0.0951875
Apple	0.382288	0.316821	0.300891	107.01	112.24	16.2762	0.953406	100.931	0.126094	0.132256
Avocado: green	0.331024	0.32909	0.339887	115.99	115.99	16.0942	0.999994	92.5044	0.117219	0.117219
Baby Bell cheese w/crackers	0.390448	0.31954	0.290012	129.31	129.31	16.4694	1	94.2082	0.128687	0.128687
Bagel & cream cheese	0.393055	0.319559	0.287386	135.69	135.69	15.9832	1	93.3534	0.104156	0.104156
Bagel: plain	0.396046	0.321576	0.282378	135.47	135.47	15.7252	1	93.1215	0.0942187	0.0942187
Baguette with olive oil	0.412704	0.326074	0.261222	147.6	147.6	16.117	1	85.0446	0.163375	0.163375
Baked Potato	0.357711	0.324954	0.317335	103.31	103.97	16.8952	0.99365	100.683	0.117969	0.118723
Banana	0.366106	0.331346	0.302549	108.39	108.51	15.4778	0.998912	101.731	0.0865312	0.0866255
Black Beans with rice	0.305567	0.272064	0.42237	172.96	172.96	16.8475	1	91.4479	0.07475	0.07475
Blueberries	0.281908	0.287182	0.43091	157.9	157.9	16.4035	1	95.2244	0.1025	0.1025
Broccoli & Cauliflower: raw	0.369149	0.344928	0.285923	148.04	148.04	16.5183	1	93.3981	0.131062	0.131062
Broccoli – raw	0.28727	0.290665	0.422065	173.63	173.63	16.8295	1	85.3344	0.0920312	0.0920312
Brownie	0.344851	0.316529	0.33862	138.14	138.14	16.3541	0.999956	95.9161	0.125469	0.125474
Burger on bun: homemade, 80 % lean	0.403545	0.330462	0.265993	147.07	147.07	16.0787	1	91.4762	0.109437	0.109437
Burrito - Amy’s Bean & Cheese	0.312206	0.277421	0.410373	162.86	162.86	16.8724	1	89.0009	0.120312	0.120312
Cantaloupe	0.319427	0.272264	0.408308	176.32	176.32	16.1732	1	81.8487	0.117937	0.117937
Carrot Sticks	0.342652	0.276592	0.380757	156.05	156.05	16.2319	1	88.7576	0.10625	0.10625
Celery & Carrot Sticks	0.404586	0.31781	0.277604	114.49	114.51	16.022	0.999831	93.617	0.172031	0.17206
Celery sticks	0.299248	0.303787	0.396965	154.66	154.66	16.1289	1	90.3307	0.0915312	0.0915312
Cheerios (dry)	0.369154	0.326953	0.303893	158.57	158.72	17.0293	0.99905	100.995	0.109531	0.109635
Cheese Nachos	0.407539	0.343138	0.249323	162.72	162.72	15.3648	1	68.6848	0.145187	0.145187
Cheese cubes (mild cheddar)	0.325348	0.284047	0.390605	151.17	151.17	16.3366	1	89.3015	0.129875	0.129875
Cheeze-It	0.335392	0.286175	0.378433	149.85	149.85	16.4582	1	89.2104	0.118062	0.118062
Cherries	0.383842	0.30853	0.307628	128.59	128.64	16.6931	0.999606	105.341	0.119781	0.119828
Cherry tomatoes	0.450247	0.291419	0.258334	149.41	149.41	15.662	1	90.8457	0.135125	0.135125
Chicken nuggets with BBQ Sauce	0.416658	0.309741	0.273601	117.53	118.2	16.6201	0.9944	90.1058	0.150375	0.151222
Chicken fingers - Perdue Crispy Chicken Strips	0.319742	0.274552	0.405706	171.96	171.96	16.4952	1	86.6429	0.102406	0.102406
Chicken noodle soup - Campbell’s Classic	0.307102	0.280282	0.412616	170.51	170.53	16.2721	0.999875	84.9698	0.122594	0.122609
Chocolate (dark) covered pretzels - Flipz	0.317907	0.267779	0.414314	188.3	188.3	16.6604	1	78.6069	0.16975	0.16975
Cocktail shrimp	0.364775	0.331622	0.303603	193.44	193.47	16.2317	0.999825	89.6635	0.0773125	0.077326
Choc Chip cookies - Entenmann’s	0.359434	0.325765	0.3148	126.47	126.47	16.1494	1	86.1371	0.144594	0.144594
Corn on Cob	0.40049	0.340224	0.259286	131.15	131.15	16.1235	1	91.2272	0.0961875	0.0961875
Craisins - Ocean Spray	0.29486	0.280537	0.424603	156.56	156.56	16.8104	1	94.9457	0.07125	0.07125
Croissant - plain	0.317668	0.27707	0.405262	167.7	167.7	16.5107	1	89.1669	0.0805625	0.0805625
Cucumber slices	0.377262	0.339907	0.282831	118.21	118.22	16.6154	0.999869	95.4352	0.195187	0.195213
Cupcakes: mini frosted	0.32992	0.320408	0.349672	119.04	119.05	16.3057	0.999962	94.5112	0.149594	0.149599
Doritos – Nacho Cheese	0.433603	0.314983	0.251414	194.96	194.96	15.8161	0.999994	71.014	0.14175	0.141751
Doughnuts: frosted/ yeast-type	0.365001	0.31674	0.318259	143.08	143.08	16.7486	0.999994	93.5487	0.207187	0.207189
Edamame	0.29714	0.305266	0.397594	169.28	169.28	16.7467	1	86.5711	0.138969	0.138969
Eggs: hard boiled	0.327019	0.32713	0.34585	105.73	105.73	15.8051	1	93.4636	0.101406	0.101406
Egg salad	0.300365	0.293491	0.406144	154.27	154.27	16.5021	1	94.6622	0.0931562	0.0931562
Falafel w/pita	0.304588	0.271016	0.424396	178.85	178.85	16.476	1	87.4182	0.0965	0.0965
French Fries	0.363769	0.332251	0.30398	119.73	119.74	16.1212	0.999919	89.6369	0.22075	0.220768
Eggs: fried	0.375895	0.332414	0.291691	121.95	121.95	15.7665	1	96.2614	0.103562	0.103562
Fruit Loops (3/4 c) with whole milk (4 FO)	0.376212	0.329762	0.294025	131.17	131.17	16.0157	1	93.5842	0.143312	0.143312
Fruit salad	0.379001	0.336283	0.284715	186.16	186.17	15.8135	0.999919	83.477	0.160062	0.160076
Graham crackers - Nabisco Original	0.303836	0.27883	0.417333	165.78	165.78	16.3312	1	90.3805	0.0593125	0.0593125
Granola (1/2 c) with whole milk (2 FO)	0.372328	0.328552	0.29912	138.23	138.23	16.2681	1	93.74	0.106281	0.106281
Granola bar- Nature Valley Crunchy	0.298925	0.283417	0.417658	167.23	167.23	16.8793	1	89.7027	0.0864062	0.0864062
Grapefruit	0.307159	0.283832	0.409009	147.86	147.86	16.0881	1	89.4923	0.0873125	0.0873125
Grapes	0.384445	0.347997	0.267558	121.96	121.97	16.1691	0.99995	91.542	0.176969	0.176978
Green beans: raw	0.348032	0.379731	0.272237	151.54	151.54	16.5544	0.999988	79.5996	0.254437	0.254441
Grilled cheese	0.354508	0.320714	0.324777	124.69	124.69	16.0579	1	89.7968	0.109687	0.109687
Grilled chicken strips	0.378207	0.321069	0.300724	116.04	116.25	16.614	0.998212	97.158	0.163344	0.163636
Hash browns	0.328928	0.28135	0.389723	165.46	165.46	16.433	1	87.2207	0.107469	0.107469
Hershey’s Kisses	0.35178	0.323998	0.324222	100.84	103.42	16.9373	0.975069	101.906	0.146625	0.150374
Hot dog on bun w/mustard	0.333325	0.322107	0.344568	107.93	107.96	16.0338	0.999762	94.9849	0.149625	0.149661
Ice cream sundae (ice cream, whip cream, cherry)	0.341482	0.32424	0.334279	145.03	145.03	15.7337	1	79.725	0.108187	0.108187
Breyer’s Vanilla Ice cream	0.318136	0.278555	0.40331	197.66	197.71	15.7456	0.999788	92.4722	0.0443437	0.0443532
Kettle Corn - Cracker Jacks	0.310091	0.282295	0.407614	164	164	17.0067	1	90.8692	0.136031	0.136031
Kit Kat	0.303161	0.280872	0.415968	159.51	159.51	16.3136	1	94.5938	0.0941562	0.0941562
Kiwi	0.375164	0.343654	0.281182	122.66	123.95	16.2534	0.989619	92.3284	0.149125	0.150689
Lettuce salad	0.356916	0.362399	0.280685	195.13	195.14	16.1495	0.99995	75.6579	0.145219	0.145226
Lollipops	0.365985	0.321272	0.312744	134.35	134.35	16.7849	1	93.1255	0.191719	0.191719
Lox	0.325959	0.267339	0.406702	170.28	170.28	16.5181	1	83.818	0.0904375	0.0904375
Lucky Charms (1C) with 1% milk (1/2C)	0.300761	0.282466	0.416774	162.3	162.3	16.5999	1	89.1032	0.135344	0.135344
M&M candies	0.374443	0.33	0.295557	135.02	135.16	16.9316	0.999006	88.9295	0.211344	0.211554
Mac and cheese: Stouffers	0.401363	0.339859	0.258779	125.82	125.83	15.9433	0.999956	84.0949	0.184781	0.184789
Mango	0.317074	0.288593	0.394333	166.05	166.05	16.31	0.999994	89.4568	0.100156	0.100157
Mashed potatoes w/butter	0.366712	0.332674	0.300613	124.9	124.9	15.8289	1	96.2636	0.090125	0.090125
Melba Toast (rye) - Old London	0.301329	0.283326	0.415345	157.37	157.37	16.2631	1	91.6359	0.0987188	0.0987188
Mini muffins	0.430159	0.317583	0.252258	156.21	156.21	16.3372	1	84.4039	0.179031	0.179031
Mozzarella sticks with marinara sauce	0.425845	0.320527	0.253628	144.06	144.06	16.2582	1	87.993	0.165875	0.165875
Mushrooms: raw	0.388875	0.321194	0.289932	136.62	136.62	16.0958	1	91.1095	0.152125	0.152125
Olives (green w/pimento)	0.303595	0.289607	0.406798	156.49	156.49	16.212	1	91.3637	0.104	0.104
Omelet – plain	0.299317	0.286316	0.414366	158.16	158.16	16.3059	1	94.5563	0.0619375	0.0619375
Orange: sliced	0.48213	0.330019	0.187851	129.61	129.66	16.0181	0.999631	86.5127	0.181625	0.181692
Oreos	0.291818	0.273391	0.434791	187.68	187.68	16.7347	1	84.4388	0.073	0.073
Peanut butter	0.362117	0.326891	0.310992	122.12	122.21	16.1691	0.999263	90.2858	0.115156	0.115241
Peach	0.445296	0.310427	0.244277	124.29	125.41	16.3981	0.991031	94.3531	0.174875	0.176458
Peanut Butter Ritz Bits Crackers	0.311885	0.282976	0.405139	161.93	161.93	16.5015	1	89.0742	0.13375	0.13375
Peanut butter (1.5 oz wt) w/banana (small)	0.300329	0.28788	0.411791	151.93	151.93	16.5382	1	93.394	0.1325	0.1325
Pear	0.302639	0.295595	0.401766	165.2	165.2	16.1958	1	88.9074	0.106219	0.106219
Pickles: dill	0.367433	0.351357	0.28121	164.84	164.84	15.3674	1	68.4153	0.115812	0.115812
Pizza (restaurant)	0.374263	0.320832	0.304905	119.25	119.4	16.336	0.998775	92.2584	0.169187	0.169395
Popsicles	0.308013	0.271169	0.420818	168.54	168.54	16.1173	1	86.9995	0.095125	0.095125
Pop Tart strawberry frosted	0.298863	0.290469	0.410668	138.74	138.74	16.2899	1	95.5456	0.0648437	0.0648437
Potato chips - Lays	0.306192	0.287906	0.405903	154.2	154.2	16.1529	1	92.9552	0.0873437	0.0873437
Pretzels	0.450734	0.303699	0.245568	150.44	150.48	17.1384	0.999731	84.4877	0.262875	0.262946
Raisin Bran (3/4 c) with whole milk (4 FO)	0.3897	0.32355	0.28675	143.14	143.14	16.2638	1	92.277	0.133937	0.133937
Raisins	0.366487	0.317582	0.315932	106.1	107.47	16.533	0.987281	102.841	0.0875312	0.0886589
Raspberries	0.320152	0.270473	0.409375	159.4	159.4	16.3032	1	93.1471	0.08375	0.08375
Red bell pepper	0.353008	0.24651	0.400482	176.5	176.5	16.4654	1	84.0442	0.117781	0.117781
Reese’s Peanut butter cups	0.401068	0.32391	0.275022	141.82	141.82	16.7813	1	91.0702	0.163156	0.163156
Reeses Pieces	0.329841	0.269313	0.400846	169.96	169.96	16.3831	1	85.1042	0.141781	0.141781
Rice Cakes	0.331727	0.325622	0.342651	96.12	96.74	16.2602	0.993569	99.7638	0.0867812	0.087343
Rigatoni w/tomato sauce	0.463584	0.298128	0.238289	141.06	141.15	16.5377	0.999413	90.5668	0.170844	0.170944
Rigatoni: plain	0.405075	0.326178	0.268747	121.76	122.17	16.0967	0.996694	92.674	0.183562	0.184171
Ritz crackers	0.418323	0.328974	0.252703	138.28	138.28	15.9656	1	91.1183	0.122781	0.122781
Roasted potato	0.339852	0.278877	0.381271	164.02	164.02	16.6987	1	88.3342	0.128875	0.128875
Salad: Spicy Chicken Caesar (Wendy’s) – no dressing	0.431161	0.340466	0.228373	160.7	160.7	16.5347	1	79.9653	0.23325	0.23325
Salami	0.314009	0.269372	0.416619	167.67	167.67	16.5982	1	83.3687	0.0615	0.0615
Salmon - grilled	0.29879	0.282473	0.418737	160.24	160.24	16.671	1	91.97	0.101031	0.101031
Saltine crackers	0.390314	0.331745	0.27794	126.73	126.73	16.2672	1	90.8177	0.112937	0.112937
Seaweed: dehydrated	0.391066	0.347892	0.261042	169.12	172.24	17.6511	0.981894	86.3097	0.211531	0.215432
Shredded wheat (1 biscuit) with 1% milk (1/2 C)	0.300197	0.282045	0.417757	161.69	161.69	16.4141	1	90.354	0.121125	0.121125
Skim milk	0.336895	0.32735	0.335755	101.57	102.17	16.2916	0.994162	98.4906	0.1045	0.105114
Skittles	0.306706	0.284496	0.408798	161.08	161.08	16.5191	1	93.2721	0.102812	0.102812
Minestrone Soup (chunky )	0.393599	0.316198	0.290203	122.11	122.32	16.2862	0.998319	94.4806	0.1685	0.168784
Sour patch kids candy	0.384337	0.318717	0.296946	133.9	133.9	15.8143	1	93.2911	0.124	0.124
Soy crisps	0.378087	0.325104	0.296808	130.13	130.13	15.806	1	89.9776	0.140531	0.140531
Steak: T-bone	0.411812	0.319189	0.268999	167.3	167.3	16.5943	1	88.5321	0.142812	0.142812
Strawberries	0.44353	0.285668	0.270803	136.65	136.71	16.4467	0.999587	98.3194	0.125562	0.125614
String cheese	0.398905	0.326516	0.274579	133.22	133.31	16.3322	0.999319	92.6009	0.196781	0.196915
Sun Chips	0.336684	0.283039	0.380277	170.07	170.07	16.8308	1	82.4085	0.131781	0.131781
Sushi with condiments	0.325847	0.324407	0.349746	111.35	111.35	16.3236	1	92.8751	0.102594	0.102594
Swedish Fish	0.31958	0.274178	0.406243	172.75	172.75	16.1873	1	88.4702	0.1	0.1
Sweet Potato	0.31008	0.279794	0.410126	162.92	162.92	16.2845	1	92.7984	0.0738437	0.0738437
Taco: beef (Taco Bell soft supreme)	0.418101	0.345315	0.236585	129.15	134.19	16.3729	0.962481	97.3223	0.164312	0.170718
Trail mix	0.404715	0.312604	0.282681	143.12	143.38	16.3605	0.998237	98.1693	0.156937	0.157215
Chocolate trail mix	0.302059	0.283996	0.413945	164.79	164.79	16.743	1	90.7262	0.142656	0.142656
Tribe hummus w/pita chips	0.39371	0.331568	0.274722	137.48	137.48	15.8955	1	92.4936	0.115031	0.115031
Triscuit	0.315543	0.286115	0.398342	162.06	162.06	16.6235	1	84.8173	0.0803125	0.0803125
Tuna (white albacore in water) - Bumble Bee	0.326802	0.275394	0.397804	196.86	196.98	16.3363	0.999406	90.0364	0.0733437	0.0733873
Turkey on roll with lettuce and tomato	0.39584	0.321759	0.282402	119.25	119.49	16.2422	0.997956	96.7196	0.127031	0.127291
Turkey breast - Oscar Mayer Deli Select	0.328958	0.282614	0.388429	195.86	195.9	15.9742	0.999788	90.2706	0.0436562	0.0436655
Turkey sandwich (wheat bread with lettuce and tomato)	0.300193	0.270509	0.429298	179.63	179.63	16.5358	1	83.5625	0.0913437	0.0913437
Veggies with ranch dip (Lays)	0.329092	0.289771	0.381137	178.47	178.47	16.8969	1	80.2608	0.145156	0.145156
Wheat Bread - Pepperidge Farm 100% WW	0.335311	0.283097	0.381593	199.75	199.83	16.0245	0.999581	86.4734	0.044125	0.0441435
White Bread - Pepperidge Farm Hearty White	0.332292	0.28772	0.379987	194.28	194.34	16.0592	0.999669	92.6427	0.0595937	0.0596135
Whole milk	0.363704	0.317693	0.318602	103.42	103.78	16.33	0.996519	101.769	0.089125	0.0894364
Yellow popcorn	0.389091	0.333817	0.277092	140.85	140.85	15.8537	1	90.099	0.158719	0.158719
Rice & Beans	0.417504	0.317556	0.264941	143.23	143.23	16.314	1	83.9639	0.1495	0.1495
Yogurt with granola & strawberries	0.386665	0.311701	0.301634	120.51	120.57	16.2338	0.999481	96.2608	0.117594	0.117655
Yogurt pretzels	0.361945	0.327394	0.310662	139.46	139.46	15.6581	1	95.0134	0.151	0.151

## Sheet: Item factor scores
Table 6: Average Factor Scores for Stimulus Set Foods
Food	Healthiness	Tastiness	Umami taste
	M (SD)	M (SD)	M (SD)
1% milk	0.54 (0.57)	-0.49 (0.94)	-0.09 (0.42)
Air-popped popcorn	0.01 (0.59)	-0.09 (0.75)	0.45 (0.46)
American cheese	-0.15 (0.5)	-0.12 (0.92)	0.54 (0.5)
Apple	1.08 (0.52)	0.45 (0.68)	-0.8 (0.47)
Avocado: green	0.65 (0.53)	0.06 (1.06)	0.34 (0.54)
Baby Bell cheese with crackers	-0.18 (0.45)	-0.04 (0.76)	0.65 (0.53)
Bagel & cream cheese	-0.55 (0.51)	-0.01 (0.71)	0.19 (0.46)
Bagel: plain	-0.5 (0.52)	0.03 (0.71)	0.18 (0.47)
Baguette with olive oil	-0.61 (0.5)	0.14 (0.7)	0.4 (0.44)
Baked Potato	0.03 (0.59)	0.16 (0.78)	0.49 (0.51)
Banana	0.91 (0.55)	0.38 (0.81)	-0.6 (0.58)
Black Beans with rice	0.34 (0.5)	-0.3 (0.9)	0.67 (0.46)
Blueberries	1.09 (0.58)	0.41 (0.85)	-0.72 (0.54)
Broccoli & Cauliflower: raw	1.47 (0.52)	-0.23 (0.92)	0.22 (0.38)
Broccoli – raw	1.43 (0.58)	-0.29 (0.95)	0.19 (0.39)
Brownie	-1.28 (0.45)	0.54 (0.73)	-0.99 (0.48)
Burger on bun: homemade, 80 % lean,	-0.71 (0.48)	0.41 (0.75)	1.04 (0.51)
Burrito - Amy’s Bean & Cheese	-0.84 (0.49)	-0.02 (0.86)	0.92 (0.47)
Cantaloupe	1.03 (0.53)	0.18 (0.96)	-0.83 (0.47)
Carrot Sticks	1.32 (0.63)	-0.2 (0.86)	-0.05 (0.46)
Celery & Carrot Sticks	1.37 (0.58)	-0.44 (0.91)	-0.02 (0.38)
Celery sticks	1.33 (0.57)	-0.74 (0.97)	-0.01 (0.39)
Cheerios (dry)	-0.02 (0.57)	0.02 (0.77)	-0.29 (0.56)
Cheese Nachos	-1.05 (0.5)	0.03 (0.85)	0.76 (0.41)
Cheese cubes (mild cheddar)	-0.05 (0.51)	0.12 (0.83)	0.63 (0.61)
Cheez Its	-0.78 (0.5)	-0.1 (0.79)	0.56 (0.44)
Cherries	1.01 (0.57)	0.46 (0.86)	-0.86 (0.54)
Cherry tomatoes	1.26 (0.54)	-0.11 (1)	-0.23 (0.47)
Chicken nuggets with BBQ Sauce	-0.96 (0.52)	0.03 (0.87)	0.91 (0.47)
Chicken fingers - Perdue Crispy Chicken Strips	-0.76 (0.51)	0.47 (0.72)	1.07 (0.45)
Chicken noodle soup - Campbell’s Classic	0.02 (0.46)	0.13 (0.74)	0.97 (0.44)
Chocolate (dark) covered pretzels - Flipz	-0.98 (0.52)	0.17 (0.83)	-0.56 (0.69)
Cocktail shrimp	0.55 (0.62)	-0.17 (1.18)	0.69 (0.44)
Choc Chip cookies - Entenmann’s	-1.14 (0.45)	0.6 (0.62)	-1.01 (0.49)
Corn on Cob	0.82 (0.62)	0.22 (0.79)	-0.13 (0.54)
Craisins - Ocean Spray	0.6 (0.57)	-0.29 (0.95)	-0.85 (0.61)
Croissant - plain	-0.65 (0.55)	0.13 (0.67)	0.09 (0.5)
Cucumber slices	1.38 (0.57)	-0.26 (0.94)	0 (0.42)
Cupcakes: mini frosted	-1.21 (0.47)	0.5 (0.68)	-1.1 (0.52)
Doritos – Nacho Cheese	-1.03 (0.48)	0.12 (0.76)	0.6 (0.44)
Doughnuts: frosted/ yeast-type	-1.42 (0.45)	0.61 (0.7)	-0.98 (0.55)
Edamame	1.23 (0.57)	-0.44 (1)	0.27 (0.45)
Eggs: hard boiled	0.57 (0.59)	-0.05 (0.92)	0.75 (0.43)
Egg salad	-0.19 (0.52)	-0.62 (1.01)	0.5 (0.52)
Falafel with pita	-0.27 (0.48)	-0.5 (0.98)	0.53 (0.66)
French Fries	-1.06 (0.47)	0.33 (0.67)	0.85 (0.4)
Eggs: fried	0.36 (0.55)	0.23 (0.81)	0.93 (0.47)
Fruit Loops (3/4 c) with whole milk (4 FO)	-0.78 (0.53)	-0.07 (0.92)	-1.07 (0.6)
Fruit salad	1.02 (0.5)	0.69 (0.73)	-0.83 (0.48)
Graham crackers - Nabisco Original	-0.2 (0.47)	-0.2 (0.71)	-0.47 (0.58)
Granola (1/2 c) with whole milk (2 FO)	0.08 (0.52)	-0.33 (0.85)	-0.32 (0.46)
Granola bar- Nature Valley Crunchy	-0.05 (0.55)	-0.2 (0.85)	-0.42 (0.52)
Grapefruit	1.1 (0.51)	-0.31 (0.94)	-0.7 (0.49)
Grapes	1.06 (0.53)	0.67 (0.67)	-0.83 (0.55)
Green beans: raw	1.3 (0.6)	-0.25 (0.89)	0.21 (0.41)
Grilled cheese	-0.74 (0.46)	0.46 (0.59)	0.82 (0.48)
Grilled chicken strips	0.54 (0.64)	0.43 (0.79)	1.06 (0.45)
Hash browns	-0.26 (0.5)	-0.89 (0.92)	0.2 (0.52)
Hershey’s Kisses	-0.75 (0.47)	0.37 (0.78)	-1.33 (0.59)
Hot dog on bun with mustard	-0.97 (0.53)	-0.36 (0.96)	0.83 (0.48)
Ice cream sundae (ice cream, whip cream, cherry)	-0.94 (0.42)	0.55 (0.7)	-1.07 (0.58)
Breyer’s Vanilla Ice cream	-0.67 (0.46)	0.36 (0.81)	-0.89 (0.62)
Kettle Corn - Cracker Jacks	-0.75 (0.52)	-0.05 (0.81)	-0.76 (0.58)
Kit Kat	-0.89 (0.49)	0.58 (0.64)	-1.27 (0.55)
Kiwi	1.08 (0.55)	0.2 (0.99)	-0.83 (0.54)
Lettuce salad	1.39 (0.52)	-0.21 (0.88)	0.11 (0.37)
Lollipops	-0.42 (0.55)	-0.24 (0.87)	-1.62 (0.63)
Lox	0.55 (0.58)	-0.63 (1.12)	0.85 (0.47)
Lucky Charms (1C) with 1% milk (1/2C)	-0.83 (0.54)	-0.04 (0.95)	-1.06 (0.59)
M&M candies	-0.87 (0.45)	0.4 (0.76)	-1.29 (0.61)
Mac and cheese: Stouffers	-1.15 (0.52)	0.21 (0.87)	0.82 (0.5)
Mango	0.92 (0.53)	0.2 (0.89)	-0.66 (0.61)
Mashed potatoes with butter	-0.38 (0.51)	-0.23 (0.96)	0.52 (0.49)
Melba Toast (rye) - Old London	-0.22 (0.46)	-0.62 (0.77)	0.08 (0.42)
Mini muffins	-0.93 (0.48)	0.39 (0.69)	-0.8 (0.52)
Mozzarella sticks with marinara sauce	-1.03 (0.54)	0.13 (0.83)	0.82 (0.45)
Mushrooms: raw	1.07 (0.64)	-0.58 (1.08)	0.22 (0.43)
Olives (green with pimento)	0.7 (0.51)	-0.79 (1.12)	0.48 (0.5)
Omelet – plain	0.38 (0.59)	0.11 (0.81)	0.78 (0.48)
Orange: sliced	1.09 (0.57)	0.65 (0.69)	-0.87 (0.59)
Oreos	-1.1 (0.46)	0.26 (0.76)	-1.15 (0.51)
Peanut butter	-0.28 (0.48)	0.37 (0.75)	0.15 (0.57)
Peach	1.01 (0.52)	0.6 (0.76)	-0.82 (0.56)
Peanut Butter Ritz Bits Crackers	-0.75 (0.5)	-0.15 (0.7)	0.31 (0.53)
Peanut butter (1.5 oz wt) with banana (small)	0.05 (0.51)	0.17 (0.93)	-0.22 (0.53)
Pear	1.06 (0.53)	0.38 (0.74)	-0.7 (0.56)
Pickles: dill	0.75 (0.56)	-0.29 (0.96)	0.39 (0.48)
Pizza (restaurant)	-1.13 (0.45)	0.56 (0.61)	0.85 (0.45)
Popsicles	-0.08 (0.53)	0.06 (0.83)	-1.51 (0.62)
Pop Tart strawberry frosted	-1.12 (0.52)	-0.2 (0.92)	-1.02 (0.55)
Potato chips - Lays	-0.91 (0.48)	0.09 (0.68)	0.66 (0.37)
Pretzels	-0.42 (0.52)	-0.24 (0.75)	0.63 (0.41)
Raisin Bran (3/4 c) with whole milk (4 FO)	0.08 (0.51)	-0.2 (0.89)	-0.35 (0.48)
Raisins	0.66 (0.6)	-0.3 (0.99)	-0.89 (0.61)
Raspberries	1.15 (0.52)	0.49 (0.8)	-0.85 (0.48)
Red bell pepper	1.28 (0.61)	-0.31 (0.99)	-0.06 (0.46)
Reese’s Peanut butter cups	-0.96 (0.46)	0.48 (0.72)	-1.15 (0.55)
Reese’s Pieces	-0.88 (0.46)	0.38 (0.74)	-1.27 (0.53)
Rice Cakes	0.52 (0.58)	-1.14 (0.96)	-0.06 (0.44)
Rigatoni with tomato sauce	-0.41 (0.52)	-0.17 (0.8)	0.31 (0.45)
Rigatoni: plain	-0.74 (0.5)	0.26 (0.75)	0.6 (0.47)
Ritz crackers	-0.49 (0.53)	-0.23 (0.68)	0.41 (0.45)
Roasted potato	-0.33 (0.5)	0.35 (0.65)	0.74 (0.47)
Salad: Spicy Chicken Caesar (Wendy’s) – no dressing	-0.14 (0.6)	0.33 (0.77)	0.91 (0.47)
Salami	-0.31 (0.53)	-0.13 (0.95)	1.04 (0.51)
Salmon - grilled	0.66 (0.61)	0.09 (0.99)	0.99 (0.47)
Saltine crackers	-0.19 (0.54)	-0.54 (0.78)	0.46 (0.43)
Seaweed: dehydrated	0.89 (0.6)	-1.43 (1.12)	0.32 (0.52)
Shredded wheat (1 biscuit) with 1% milk (1/2 C)	-0.04 (0.51)	-0.26 (0.81)	-0.34 (0.49)
Skim milk	0.71 (0.59)	-0.53 (0.98)	-0.13 (0.44)
Skittles	-0.71 (0.49)	0.28 (0.81)	-1.41 (0.59)
Minestrone Soup (chunky )	0.1 (0.48)	0.04 (0.78)	0.89 (0.45)
Sour patch kids candy	-0.79 (0.51)	-0.22 (0.99)	-1.45 (0.54)
Soy crisps	0.22 (0.57)	-0.88 (0.95)	0.05 (0.49)
Steak: T-bone	-0.09 (0.49)	0.66 (0.86)	1.31 (0.5)
Strawberries	1.06 (0.53)	0.76 (0.7)	-0.86 (0.53)
String cheese	-0.15 (0.54)	-0.16 (0.84)	0.18 (0.94)
Sun Chips	-0.38 (0.52)	-0.26 (0.82)	0.5 (0.43)
Sushi with condiments	0.32 (0.6)	-0.38 (1.31)	0.67 (0.48)
Swedish Fish	-0.64 (0.54)	-0.21 (1.01)	-1.43 (0.66)
Sweet Potato	0.49 (0.56)	-0.16 (1)	-0.15 (0.51)
Taco: beef (Taco Bell soft supreme)	-0.27 (0.53)	0.41 (0.72)	0.84 (0.47)
Trail mix	0.12 (0.55)	0.17 (0.82)	0.45 (0.59)
Chocolate trail mix	-0.55 (0.45)	0.17 (0.77)	-0.22 (0.51)
Tribe hummus with pita chips	-0.15 (0.48)	-0.26 (0.91)	0.64 (0.52)
Triscuit	-0.12 (0.53)	-0.43 (0.83)	0.42 (0.49)
Tuna (white albacore in water) - Bumble Bee	0.58 (0.61)	-0.42 (0.98)	0.72 (0.56)
Turkey on roll with lettuce and tomato	-0.43 (0.48)	0.42 (0.7)	0.97 (0.44)
Turkey breast - Oscar Mayer Deli Select	0.14 (0.63)	-0.13 (0.84)	0.83 (0.48)
Turkey sandwich (wheat bread with lettuce and tomato)	-0.23 (0.46)	0.37 (0.73)	0.91 (0.46)
Veggies with ranch dip (Lays)	0.91 (0.62)	0.07 (0.82)	0.36 (0.41)
Wheat Bread - Pepperidge Farm 100% WW	-0.2 (0.5)	-0.34 (0.73)	0.15 (0.4)
White Bread - Pepperidge Farm Hearty White	-0.35 (0.53)	-0.43 (0.78)	-0.01 (0.43)
Whole milk	0.26 (0.5)	-0.12 (0.96)	0 (0.43)
Yellow popcorn	-0.28 (0.61)	0.11 (0.71)	0.56 (0.47)
Rice & Beans	-0.07 (0.53)	-0.09 (0.87)	0.93 (0.49)
Yogurt with granola & strawberries	0.2 (0.52)	0.29 (0.86)	-0.46 (0.46)
Yogurt pretzels	-1.01 (0.51)	0 (0.85)	-0.78 (0.54)

## Sheet: Summary factor scores
Table 7: Mean Factor Scores across High and Low-Fat Foods of the Stimulus Set
Factor	All Foods (n=48509)		Low-Fat Foods (n =25647)		High-Fat Foods (n=22862)
	Mean	SD	Mean	SD	Mean	SD
Healthiness	0	0.94	0.39	0.9	-0.43	0.79
Tastiness	0	0.94	-0.09	0.97	0.1	0.89
Umami taste	0	0.9	-0.16	0.86	0.18	0.92
n=number of food-item ratings

## Sheet: Cluster allocation
Table 8: Table to Show Foods in each Cluster
Cluster 1		Cluster 2		Cluster 3		Cluster 4		Cluster 5
ID	Food	ID		ID	Food	ID	Food	ID	Food
2	Air-popped popcorn	4	Apple	1	1% milk	9	Baguette with olive oil	16	Brownie
3	American cheese	11	Banana	5	Avocado: green	17	Burger on bun: homemade, 80 % lean,	32	Chocolate (dark) covered pretzels - Flipz
6	Baby Bell cheese with crackers	13	Blueberries	14	Broccoli -raw	18	Burrito - Amy’s Bean & Cheese	34	Choc Chip cookies - Entenmann’s
7	Bagel & cream cheese	19	Cantaloupe	15	Broccoli & Cauliflower: raw	24	Cheese Nachos	39	Cupcakes: mini frosted
8	Bagel: plain	27	Cherries	20	Carrot Sticks	26	Cheez Its	41	Doughnuts: frosted/ yeast-type
10	Baked Potato	35	Corn on Cob	21	Celery & Carrot Sticks	29	Chicken nuggets w BBQ Sauce	48	Fruit Loops (3/4 c) w whole milk (4 FO)
12	Black Beans with rice	36	Craisins - Ocean Spray	22	Celery sticks	30	Chicken fingers - Perdue Crispy Chicken Strips	59	Hershey’s Kisses
23	Cheerios (dry)	49	Fruit salad	28	Cherry tomatoes	40	Doritos -Nacho Cheese	61	Ice cream sundae (ice cream, whip cream, cherry)
25	Cheese cubes (mild cheddar)	53	Grapefruit	33	Cocktail shrimp	46	French Fries	62	Breyer’s Vanilla Ice cream
31	Chicken noodle soup - Campbell’s Classic	54	Grapes	38	Cucumber slices	56	Grilled cheese	63	Kettle Corn - Cracker Jacks
37	Croissant - plain	65	Kiwi	42	Edamame	60	Hot dog on bun with mustard	64	Kit Kat
44	Egg salad	72	Mango	43	Eggs: hard boiled	71	Mac and cheese: Stouffers	67	Lollipops
45	Falafel with pita	80	Orange: sliced	55	Green beans: raw	76	Mozzarella sticks with marinara sauce	69	Lucky Charms (1C) with 1% milk (1/2C)
47	Eggs: fried	83	Peach	66	Lettuce salad	84	Peanut Butter Ritz Bits Crackers	70	M&M candies
50	Graham crackers - Nabisco Original	86	Pear	68	Lox	88	Pizza (restaurant)	75	Mini muffins
51	Granola (1/2 c) with whole milk (2 FO)	94	Raisins	77	Mushrooms: raw	91	Potato chips - Lays	81	Oreos
52	Granola bar- Nature Valley Crunchy	95	Raspberries	78	Olives (green with pimento)	101	Rigatoni with tomato sauce	89	Popsicles
57	Grilled chicken strips	116	Strawberries	87	Pickles: dill	103	Roasted potato	90	Pop Tart strawberry frosted
58	Hash browns	137	Yogurt with granola & strawberries	96	Red bell pepper	104	Salad: Spicy Chicken Caesar (Wendy’s) -no dressing	97	Reese’s Peanut butter cups
73	Mashed potatoes with butter			99	Rice Cakes	105	Salami	98	Reese’s Pieces
74	Melba Toast (rye) - Old London			106	Salmon - grilled	115	Steak: T-bone	111	Skittles
79	Omelet -plain			108	Seaweed: dehydrated	122	Taco: beef (Taco Bell soft supreme) )	113	Sour patch kids candy
82	Peanut butter			110	Skim milk	128	Turkey on roll with lettuce and tomato	120	Swedish Fish
85	Peanut butter (1.5 oz wt) with banana (small)			121	Sweet Potato	130	Turkey sandwich (roll with lettuce and tomato)	138	Yogurt pretzels
92	Pretzels			127	Tuna (white albacore in water) - Bumble Bee
93	Raisin Bran (3/4 c) + whole milk (4 FO)			131	Veggies with ranch dip (Lays)
100	Rigatoni: plain
102	Ritz crackers
107	Saltine crackers
109	Shredded wheat (1 biscuit) with 1% milk (1/2 C)
112	Minestrone Soup (chunky )
114	Soy crisps
117	String cheese
118	Sun Chips
119	Sushi with condiments
123	Trail mix
124	Chocolate trail mix
125	Tribe hummus with pita chips
126	Triscuit
129	Turkey breast - Oscar Mayer Deli Select
132	Wheat Bread - Pepperidge Farm 100% WW
133	White Bread - Pepperidge Farm Hearty White
134	Whole milk
135	Yellow popcorn
136	Rice & Beans

## Sheet: Cluster summary information
Table 9: Mean Subjective Ratings and Nutritional Content for Foods by Cluster
Subjective Ratings	Cluster 1		Cluster 2		Cluster 3		Cluster 4		Cluster 5
	(n = 15745)a		(n=6729) a		(n=9161) a		(n=8438) a		(n=8436) a
	Mean	SD	Mean	SD	Mean	SD	Mean	SD	Mean	SD
Disgusting	1.93	2.52	1.45	2.31	2.54	3.08	1.73	2.47	1.64	2.44
Familiar	8.72	2.32	9.16	1.64	8.79	2.09	9.25	1.52	9.2	1.61
Makes me feel happy	5.83	2.47	6.67	2.49	5.32	2.79	6.85	2.47	6.74	2.64
Filling	5.54	2.6	3.85	2.59	4.03	2.86	7	2.48	4.11	2.98
Healthy	5.27	2.53	8.28	1.92	7.96	2.19	3.5	2.69	1.58	2.04
Others think tasty	6.19	2.43	6.7	2.36	4.75	2.85	7.85	1.93	8.11	2
Savory	6.36	2.59	2.15	2.18	6.21	2.29	7.94	1.92	1.39	2.17
Tasty	6.33	2.6	7.08	2.56	5.44	3.07	7.56	2.33	7.4	2.61
Like Food Texture	6.65	2.63	6.99	2.64	5.93	3.06	7.45	2.35	7.28	2.51
Calories	5.51	2.41	2.79	2.43	2.66	2.59	7.54	2.01	7.7	2.35
Carbohydrates	6.13	2.89	3.61	2.98	2.75	2.74	7.12	2.59	6.79	3.05
Fat	4.65	2.79	1.55	2.08	2.19	2.62	6.92	2.47	6.16	3.15
Gluten	5.1	3.39	1.59	2.29	1.7	2.39	6.24	3.15	5.09	3.57
Protein	4.32	3.15	2.21	2.55	3.83	3.39	5.04	3.2	1.75	2.18
Sodium	5.22	2.78	1.64	2.08	2.76	2.87	7.22	2.38	4.01	2.88
Sugar	3.7	2.78	5.64	2.72	1.94	2.23	3.45	2.62	8.81	1.76
Vitamins	4.25	2.75	7.43	2.11	6.5	2.71	3.47	2.68	1.66	2.14
Selection in Choice Phase	Cluster 1 (n=15148)a		Cluster		Cluster 3 (n=9055) a		Cluster 4 (n=8218) a		Cluster
			(n=6650)a						(n=8384) a
Proportion of trials food selected over reference	0.4827		0.5921		0.3959		0.6767		0.5404
	Cluster 1		Cluster 2		Cluster 3		Cluster 4		Cluster 5
	(n = 45)		(n=19)		(n=26)		(n=24)		(n=24)
Objective Characteristics	Mean	SD	Mean	SD	Mean	SD	Mean	SD	Mean	SD
Carbohydrate (g)	33.98	25.59	21.51	21.45	9.62	17.14	26.72	16.96	60.3	24.87
Carbohydrate (% calories)	48.73	27.63	89.3	7.65	50.93	34.05	38.39	15.96	63.94	20.38
Fat (g)	12.74	12.07	0.58	0.89	2.98	4.59	15.29	9.61	14.83	10.99
Fat (% calories)	34.32	23.66	5.61	5.61	21.1	25.87	43.85	14.27	31.35	18.85
Protein (g)	10.69	7.25	1.15	1.03	7.04	9.08	10.53	5.84	4.31	3.11
Protein (% calories)	16.95	14.21	5.33	2.72	28.13	26.1	17.75	11.85	4.7	3.69
Total calories	289.16	148.67	86.52	80.44	84.81	83.08	286.68	133.81	388.65	145.13
a n=number of foods rated cross all participants

## Sheet: Sensitivity summary data
Table 10: Summary of Subjective Ratings for Stimulus Set by Fat Content Excluding Trials Involving Food-Items were Rated Below 5 for Familiarity
Subjective Ratings	All Foods		Low Fat Foods (n=24314)a		High Fat foods (n=21275)a
	(n=45889)a
	Mean	SD	Mean	SD	Mean	SD
Disgusting	1.72	2.48	1.78	2.54	1.65	2.4
Familiar	9.36	1.14	9.35	1.17	9.38	1.11
Makes me feel happy	6.32	2.58	6.02	2.62	6.68	2.5
Filling	5.07	2.94	4.51	2.95	5.7	2.8
Healthy	5.25	3.35	6.36	3.15	3.99	3.12
Others think tasty	6.72	2.59	6.12	2.7	7.4	2.28
Savory	5.14	3.36	4.65	3.21	5.69	3.43
Tasty	6.83	2.68	6.43	2.78	7.3	2.48
Like Food Texture	6.97	2.62	6.72	2.72	7.27	2.46
Calories	5.37	3.14	4.11	3.04	6.81	2.58
Carbohydrates	5.47	3.34	4.84	3.39	6.18	3.13
Fat	4.43	3.34	2.84	2.88	6.25	2.86
Gluten	4.17	3.61	3.49	3.53	4.96	3.53
Protein	3.58	3.23	3.03	3.07	4.21	3.3
Sodium	4.4	3.24	3.39	3.09	5.54	3.02
Sugar	4.51	3.38	4.31	3.29	4.75	3.47
Vitamins	4.54	3.2	5.29	3.19	3.67	2.99

[truncated: 1 more sheets: Sensitivity item information]
