# Supplementary material for: Food Folio by Columbia Center for Eating Disorders: A Freely Available Food Image Database
Source: Front Psychol. 2020 Dec 23;11:585044. doi: 10.3389/fpsyg.2020.585044 (PMC7785939; doi:10.3389/fpsyg.2020.585044)
Supplement: Supplementary file 2 [file Table_2.XLSX]

## Sheet: Information
Data in this file are from analyses with 76-item stimulus subset that has been used as part of the Food Choice Task (Steinglass et al., 2015)
References
Steinglass, J., Foerde, K., Kostro, K., Shohamy, D., & Timothy Walsh, B. (2015). Restrictive Food Intake As A Choice – A Paradigm for Study. Int J Eat Disord, 48(1), 59-66. doi:10.1002/eat.22345

## Sheet: Summary Statistics
Table 1: Subjective Ratings and Nutritional Information for Stimulus Set by Fat Content
Subjective Ratings	All Foods		Low Fat Foods (n=13284)a		High Fat foods (n=13999)a
	(n=26683)a
	Mean	SD	Mean	SD
Disgusting	1.83	2.6	1.96	2.73	1.7	2.45
Familiar	9.1	1.76	9.06	1.79	9.14	1.73
Makes me feel happy	6.33	2.65	5.93	2.71	6.73	2.52
Filling	5.18	2.99	4.37	2.97	5.99	2.78
Healthy	5.15	3.34	6.56	3.03	3.76	3.03
Others think tasty	6.8	2.62	6.03	2.77	7.56	2.2
Savory	5.19	3.35	4.86	3.21	5.53	3.46
Tasty	6.82	2.76	6.3	2.91	7.33	2.49
Like Food Texture	6.91	2.7	6.57	2.85	7.25	2.5
Calories	5.47	3.17	3.85	3	7.08	2.43
Carbohydrates	5.56	3.31	4.65	3.36	6.47	2.99
Fat	4.62	3.39	2.63	2.79	6.59	2.71
Gluten	4.31	3.6	3.27	3.42	5.34	3.47
Protein	3.62	3.2	2.96	2.99	4.28	3.25
Sodium	4.48	3.24	3.41	3.13	5.54	2.98
Sugar	4.5	3.37	4.05	3.21	4.94	3.46
Vitamins	4.47	3.17	5.42	3.15	3.54	2.91
Selection in Choice Phase	All Foods		Low Fat Foods (n=13100) a		High Fat foods (n=13006) a
	(n=26,106)a
Proportion of trials food selected over reference	0.55		0.4893		0.6102
Objective Characteristics	All Foods		Low Fat Foods		High Fat foods
	(n=138)		(n=38)		(n=38)
	Mean	SD	Mean	SD	Mean	SD
Carbohydrate (g)	29.92	25.66	28.39	28.81	31.45	22.35
Carbohydrate (% calories)	55.29	27.22	74.57	20.61	36.02	17.72
Fat (g)	10.17	11.17	1.59	2.11	18.76	9.86
Fat (% calories)	29.82	22.3	9.82	8.04	49.81	11.06
Protein (g)	7.8	7.54	5.6	7.94	10	6.49
Protein (% calories)	14.95	13.37	15.75	15.94	14.15	10.33
Total calories	235.7	166.37	141.67	131.88	329.73	143.36
Physical Image Properties	All Foods		Low Fat Foods		High Fat foods
	(n=76)		(n=38)		(n=38)
	Mean	SD	Mean	Mean	SD	Mean
Red	0.38	0.03	0.39	0.04	0.38	0.03
Green	0.33	0.01	0.33	0.02	0.33	0.01
Blue	0.29	0.03	0.29	0.03	0.29	0.03
Intensity	129.93	16.68	127.39	17.17	132.47	15.99
Normalized intensity	130.27	16.52	127.82	17.06	132.72	15.82
Median Power	16.24	0.4	16.29	0.43	16.19	0.36
Size	1	0.01	1	0.01	1	0.01
Within-object contrast	92.21	6.49	93.35	6.65	91.06	6.2
Complexity	0.14	0.04	0.14	0.04	0.14	0.04
Normalized complexity	0.14	0.04	0.14	0.04	0.14	0.04

## Sheet: Item factor scores
Table 2: Factor Scores for Stimuli
Food	Healthiness	Tastiness	Umami taste
	M (SD)	M (SD)	M (SD)
1% milk	0.57 (0.56)	-0.54 (0.95)	-0.09 (0.41)
Air-popped popcorn	0.08 (0.6)	-0.13 (0.76)	0.52 (0.47)
American cheese	-0.1 (0.5)	-0.16 (0.92)	0.52 (0.48)
Apple	1.11 (0.52)	0.39 (0.68)	-0.82 (0.46)
Avocado: green	0.66 (0.53)	0.01 (1.06)	0.3 (0.53)
Baby Bell cheese with crackers	-0.14 (0.45)	-0.08 (0.76)	0.63 (0.52)
Bagel & cream cheese	-0.51 (0.51)	-0.06 (0.71)	0.18 (0.47)
Bagel: plain	-0.46 (0.51)	-0.03 (0.71)	0.19 (0.47)
Baguette with olive oil	-0.56 (0.49)	0.08 (0.7)	0.4 (0.44)
Baked Potato	0.05 (0.58)	0.11 (0.79)	0.49 (0.5)
Banana	0.94 (0.55)	0.32 (0.81)	-0.64 (0.57)
Broccoli & Cauliflower: raw	1.44 (0.58)	-0.33 (0.95)	0.25 (0.38)
Brownie	-1.21 (0.44)	0.45 (0.73)	-1.1 (0.47)
Burger on bun: homemade, 80 % lean,	-0.68 (0.47)	0.37 (0.75)	0.95 (0.51)
Celery & Carrot Sticks	1.39 (0.58)	-0.49 (0.92)	0.05 (0.38)
Cheese Nachos	-0.98 (0.5)	-0.01 (0.85)	0.75 (0.41)
Cherries	1.05 (0.57)	0.39 (0.87)	-0.89 (0.54)
Cherry tomatoes	1.28 (0.55)	-0.16 (1)	-0.19 (0.47)
Chicken nuggets w BBQ Sauce	-0.91 (0.51)	-0.01 (0.87)	0.84 (0.47)
Choc Chip cookies - Entenmann’s	-1.06 (0.44)	0.52 (0.62)	-1.09 (0.48)
Corn on Cob	0.85 (0.62)	0.17 (0.79)	-0.11 (0.55)
Cucumber slices	1.41 (0.58)	-0.3 (0.94)	0.07 (0.41)
Cupcakes: mini frosted	-1.13 (0.46)	0.41 (0.68)	-1.19 (0.51)
Doughnuts: frosted/ yeast-type	-1.34 (0.44)	0.52 (0.7)	-1.09 (0.54)
Eggs: hard boiled	0.59 (0.59)	-0.08 (0.92)	0.71 (0.42)
French Fries	-0.99 (0.46)	0.29 (0.67)	0.85 (0.4)
Eggs: fried	0.39 (0.54)	0.2 (0.82)	0.88 (0.45)
Fruit Loops (3/4 c) w whole milk (4 FO)	-0.72 (0.53)	-0.16 (0.92)	-1.12 (0.58)
Granola (1/2 c) with whole milk (2 FO)	0.1 (0.52)	-0.39 (0.85)	-0.36 (0.46)
Grapes	1.1 (0.54)	0.6 (0.67)	-0.86 (0.53)
Green beans: raw	1.32 (0.6)	-0.28 (0.89)	0.27 (0.41)
Grilled cheese	-0.7 (0.45)	0.41 (0.6)	0.77 (0.48)
Grilled chicken strips	0.57 (0.64)	0.41 (0.79)	1.01 (0.44)
Hershey’s Kisses	-0.65 (0.46)	0.28 (0.78)	-1.38 (0.57)
Hot dog on bun with mustard	-0.92 (0.52)	-0.4 (0.96)	0.79 (0.48)
Ice cream sundae (ice cream, whip cream, cherry)	-0.86 (0.41)	0.46 (0.7)	-1.17 (0.57)
Kiwi	1.11 (0.56)	0.13 (0.99)	-0.85 (0.53)
Lollipops	-0.32 (0.55)	-0.33 (0.87)	-1.6 (0.59)
M&M candies	-0.78 (0.45)	0.31 (0.76)	-1.34 (0.6)
Mac and cheese: Stouffers	-1.1 (0.51)	0.16 (0.88)	0.77 (0.5)
Mashed potatoes with butter	-0.34 (0.5)	-0.28 (0.97)	0.51 (0.49)
Mini muffins	-0.87 (0.47)	0.3 (0.69)	-0.88 (0.51)
Mozzarella sticks with marinara sauce	-0.98 (0.53)	0.08 (0.83)	0.77 (0.45)
Mushrooms: raw	1.09 (0.64)	-0.62 (1.08)	0.28 (0.41)
Orange: sliced	1.13 (0.58)	0.58 (0.69)	-0.9 (0.58)
Peanut butter	-0.24 (0.48)	0.31 (0.75)	0.03 (0.59)
Peach	1.04 (0.53)	0.54 (0.76)	-0.86 (0.55)
Pickles: dill	0.81 (0.57)	-0.33 (0.97)	0.47 (0.5)
Pizza (restaurant)	-1.07 (0.44)	0.52 (0.62)	0.8 (0.45)
Pretzels	-0.35 (0.52)	-0.28 (0.75)	0.7 (0.42)
Raisin Bran (3/4 c) + whole milk (4 FO)	0.1 (0.5)	-0.27 (0.89)	-0.39 (0.47)
Raisins	0.7 (0.6)	-0.38 (0.99)	-0.9 (0.59)
Reese’s Peanut butter cups	-0.87 (0.46)	0.39 (0.72)	-1.22 (0.53)
Rice Cakes	0.56 (0.58)	-1.19 (0.96)	0.03 (0.44)
Rigatoni: plain	-0.38 (0.51)	-0.22 (0.81)	0.33 (0.44)
Rigatoni with tomato sauce	-0.7 (0.49)	0.21 (0.75)	0.57 (0.46)
Ritz crackers	-0.43 (0.53)	-0.28 (0.68)	0.46 (0.47)
Salad: Spicy Chicken Caesar (Wendy’s) no dressing	-0.12 (0.6)	0.29 (0.78)	0.83 (0.46)
Saltine crackers	-0.13 (0.54)	-0.59 (0.79)	0.55 (0.44)
Seaweed: dehydrated	0.92 (0.59)	-1.47 (1.12)	0.39 (0.52)
Skim milk	0.73 (0.59)	-0.58 (0.98)	-0.12 (0.43)
Minestrone Soup (chunky )	0.13 (0.48)	0.01 (0.79)	0.85 (0.45)
Sour patch kids candy	-0.7 (0.51)	-0.31 (1)	-1.47 (0.52)
Soy crisps	0.26 (0.57)	-0.93 (0.95)	0.11 (0.49)
Steak: T-bone	-0.06 (0.48)	0.63 (0.87)	1.21 (0.49)
Strawberries	1.1 (0.54)	0.69 (0.7)	-0.9 (0.52)
String cheese	-0.09 (0.54)	-0.22 (0.85)	0.15 (0.93)
Sushi with condiments	0.33 (0.6)	-0.42 (1.31)	0.65 (0.49)
Taco: beef (Taco Bell soft supreme) )	-0.23 (0.53)	0.37 (0.73)	0.8 (0.45)
Trail mix	0.14 (0.55)	0.12 (0.82)	0.36 (0.59)
Tribe hummus with pita chips	-0.13 (0.47)	-0.3 (0.91)	0.61 (0.51)
Turkey on roll with lettuce and tomato	-0.41 (0.48)	0.38 (0.7)	0.89 (0.43)
Whole milk	0.28 (0.5)	-0.17 (0.96)	-0.07 (0.43)
Yellow popcorn	-0.2 (0.61)	0.06 (0.71)	0.61 (0.49)
Yogurt with granola & strawberries	0.21 (0.52)	0.22 (0.86)	-0.58 (0.45)
Yogurt pretzels	-0.94 (0.5)	-0.08 (0.85)	-0.84 (0.54)

## Sheet: Summary factor scores
Table 3: Summary of Factor Scores across Foods
Factor	All Foods (n=26683)		Low Fat Foods (n = 13284)		High Fat Foods (n=13399)
	Mean	SD	Mean	SD	Mean	SD
Healthiness	0	0.94	0.51	0.87	-0.5	0.72
Tastiness	0	0.94	-0.14	1	0.13	0.84
Umami taste	0	0.91	-0.12	0.84	0.12	0.96
a N=number of foods rated across all participants

## Sheet:  Cluster allocation
Table 4: Foods in Each Cluster
Cluster 1		Cluster 2			Cluster 3		Cluster 4		Cluster 5
ID	Food	ID		Food	ID	Food	ID	Food	ID	Food
2	Air-popped popcorn	4		Apple	9	Baguette with olive oil	13	Brownie	1	1% milk
3	American cheese	11		Banana	14	Burger on bun: homemade, 80 % lean,	20	Choc Chip cookies – Entenmann’s	5	Avocado: green
6	Baby Bell cheese with crackers	17		Cherries	16	Cheese Nachos	23	Cupcakes: mini frosted	12	Broccoli & Cauliflower: raw
7	Bagel & cream cheese	21		Corn on Cob	19	Chicken nuggets w BBQ Sauce	24	Doughnuts: frosted/ yeast-type	15	Celery & Carrot Sticks
8	Bagel: plain	30		Grapes	26	French Fries	28	Fruit Loops (3/4 c) w whole milk (4 FO)	18	Cherry tomatoes
10	Baked Potato	37		Kiwi	32	Grilled cheese	34	Hershey’s Kisses	22	Cucumber slices
25	Eggs: hard boiled	45		Orange: sliced	35	Hot dog on bun with mustard	36	Ice cream sundae (ice cream, whip cream, cherry)	31	Green beans: raw
27	Eggs: fried	47		Peach	40	Mac and cheese: Stouffers	38	Lollipops	44	Mushrooms: raw
29	Granola (1/2 c) with whole milk (2 FO)	52		Raisins	43	Mozzarella sticks with marinara sauce	39	M&M candies	48	Pickles: dill
33	Grilled chicken strips	66		Strawberries	49	Pizza (restaurant)	42	Mini muffins	54	Rice Cakes
41	Mashed potatoes with butter	75		Yogurt with granola & strawberries	56	Rigatoni with tomato sauce	53	Reese’s Peanut butter cups	60	Seaweed: dehydrated
46	Peanut butter				65	Steak: T-bone	63	Sour patch kids candy	61	Skim milk
50	Pretzels				69	Taco: beef (Taco Bell soft supreme) )	76	Yogurt pretzels	64	Soy crisps
51	Raisin Bran (3/4 c) + whole milk (4 FO)				72	Turkey on roll with lettuce and tomato
55	Rigatoni: plain
57	Ritz crackers
58	Salad: Spicy Chicken Caesar (Wendy’s) - no dressing
59	Saltine crackers
62	Minestrone Soup (chunky)
67	String cheese
68	Sushi with condiments
70	Trail mix
71	Tribe hummus with pita chips
73	Whole milk
74	Yellow popcorn

## Sheet: Cluster Information
Table 6: Mean Subjective Ratings and Nutritional Content for Foods in each Cluster
Subjective Ratings	Cluster 1		Cluster 2		Cluster 3		Cluster 4		Cluster 5
	(n = 8795)a		(n=3846) a		(n=4850) a		(n=4626) a		(n=4566) a
	Mean	SD	Mean	SD	Mean	SD	Mean	SD	Mean	SD
Disgusting	1.78	2.47	1.34	2.23	1.76	2.53	1.56	2.41	2.67	3.13
Familiar	9	1.88	9.31	1.4	9.35	1.37	9.27	1.5	8.7	2.24
Makes me feel happy	6.09	2.47	6.85	2.42	7.03	2.49	6.92	2.62	5.02	2.8
Filling	5.68	2.64	3.98	2.62	7.55	2.16	4.49	3.09	3.42	2.68
Healthy	5.42	2.6	8.24	1.94	3.38	2.67	1.47	2	7.65	2.41
Others think tasty	6.48	2.34	6.96	2.22	8.05	1.89	8.26	1.92	4.45	2.87
Savory	6.73	2.48	2.15	2.23	7.9	1.91	1.25	2.06	5.93	2.26
Tasty	6.58	2.59	7.3	2.45	7.7	2.32	7.6	2.54	5.12	3.09
Like Food Texture	6.84	2.6	7.09	2.63	7.51	2.37	7.4	2.46	5.77	3.1
Calories	4.44	2.44	7.06	2.48	2.21	1.94	2	2.21	7.59	2.49
Carbohydrates	4.18	3.02	6.26	3.02	2.59	2.47	2.9	2.97	6.93	2.85
Fat	5.12	2.82	8.29	2.23	2.79	2.4	3.48	3.1	8.11	2.49
Gluten	5.27	3.43	8.28	2.39	3.34	3.02	4.55	3.59	7.96	2.66
Protein	4.63	3.23	2.37	2.7	5.19	3.11	1.76	2.19	2.95	2.92
Sodium	4.61	2.86	8.28	2.18	2.83	2.39	5.96	2.85	7.37	2.83
Sugar	6.6	2.72	4.31	2.74	6.51	2.63	1.06	1.65	7.84	2.34
Vitamins	4.43	2.85	7.36	2.14	3.48	2.64	1.62	2.12	6.07	2.93
Selection in Choice Phase	Cluster 1 (n =8118)a		Cluster (n=3797) a		Cluster 3 (n=4531) a		Cluster 4 (n=5060) a		Cluster (n=4600) a
Proportion of trials food selected over reference	0.5111		0.6213		0.3615		0.7125		0.5667
Objective Characteristics	Cluster 1 (n = 25)		Cluster (n=11)		Cluster 3 (n=14)		Cluster 4 (n=13)		Cluster (n=13)
	Mean	SD	Mean	SD	Mean	SD	Mean	SD	Mean	SD
Carbohydrate (g)	28.09	24.49	21.81	19.79	23.08	11.31	60.18	23.35	17.42	24.92
Carbohydrate (% calories)	44.12	29.58	87.95	9.23	37.87	15.96	58.86	19.96	64.35	20.97
Fat (g)	12.98	13.09	0.7	1.12	13.61	6.9	17.54	11.3	1.72	2.96
Fat (% calories)	37.27	22.77	6.37	7.08	43.84	13.45	36.49	18.32	13.53	17.69
Protein (g)	11.34	7.84	1.53	1.21	10.57	5.49	4.52	3	6.61	10.26
Protein (% calories)	18.6	15	5.88	2.56	18.27	10.17	4.61	3.11	22.38	15.73
Total calories	269.74	155.81	89.88	75.4	257.67	90	410.49	130.84	95.16	129.79
a n=number of foods rated across all participants
