# Supplementary material for: Food Folio by Columbia Center for Eating Disorders: A Freely Available Food Image Database
Source: Front Psychol. 2020 Dec 23;11:585044. doi: 10.3389/fpsyg.2020.585044 (PMC7785939; doi:10.3389/fpsyg.2020.585044)
Supplement: Supplementary file 4 [file Data_Sheet_2.ZIP]

Archive with 138 entries (138 files):
- 1%milk.jpg
- Cheese nachos.jpg
- Grapes.jpg
- Hershey Kisses.jpg
- PB.jpg
- Pretzels.jpg
- Skim milk.jpg
- Tribe humus pita.jpg
- Whole milk.jpg
- air popcorn.jpg
- american cheese.jpg
- apple slices.jpg
- avocado.jpg
- baby cheese.jpg
- bagel and cc.jpg
- bagel plain.jpg
- baguette oil.jpg
- baked potato.jpg
- banana.jpg
- blackbeanswithrice.jpg
- blueberries.jpg
- broccoli cauliflower.jpg
- broccoli.jpg
- brownie.jpg
- burger.jpg
- burrito.jpg
- cantaloupe.jpg
- carrotsticks.jpg
- celery and carrot sticks.jpg
- celerysticks.jpg
- cheerios.jpg
- cheesecubes.jpg
- cheezeits.jpg
- cherries.jpg
- cherry tomato.jpg
- chicken nuggets2.jpg
- chickenfingers.jpg
- chickennoodlesoup.jpg
- chocolatecoveredpretzels.jpg
- cocktailshrimp.jpg
- cookies.jpg
- corn cob.jpg
- craisins.jpg
- croissant.jpg
- cucumber slices.jpg
- cupcakes am.jpg
- doritos.jpg
- doughnuts.jpg
- edamame.jpg
- eggs.jpg
- eggsalad.jpg
- falafelwithpita.jpg
- french fries.jpg
- fried eggs.jpg
- froot loops w milk.jpg
- fruitsalad.jpg
- grahamcrackers.jpg
- granola w milk.jpg
- granolabar.jpg
- grapefruit.jpg
- green beans.jpg
- grilled cheese.jpg
- grilled chicken strips.jpg
- hashbrowns.jpg
- hotdog w must.jpg
- ice cream sundae 002.jpg
- icecream.jpg
- kettlecorn.jpg
- kitkat.jpg
- kiwi.jpg
- lettucesalad.jpg
- lollipops.jpg
- lox.jpg
- luckycharms.jpg
- m_and_m.jpg
- mac & cheese.jpg
- mango.jpg
- mashed potato.jpg
- melbatoastcrackers.jpg
- mini muffins.jpg
- mozarella sticks.jpg
- mushrooms.jpg
- olives.jpg
- omelette.jpg
- orange slices.jpg
- oreos.jpg
- peaches.jpg
- peanutbutterritz.jpg
- peanutbutterwithbanana.jpg
- pear.jpg
- pickles.jpg
- pizza.jpg
- popsicles.jpg
- poptarts.jpg
- potatochips.jpg
- raisin bran w milk.jpg
- raisins.jpg
- raspberries.jpg
- redbellpepper.jpg
- reeses.jpg
- reesespieces.jpg
- rice cakes.jpg
- rigatoni and sauce.jpg
- rigatoni.jpg
- ritz.jpg
- roastedpotatoes.jpg
- salad w chicken.jpg
- salami.jpg
- salmon.jpg
- saltines.jpg
- seaweed.jpg
- shreddedwheatwithmilk.jpg
- skittles.jpg
- soup with spoon.jpg
- sour patch.jpg
- soy chips.jpg
- steak.jpg
- strawberries.jpg
- string cheese.jpg
- sunchips.jpg
- sushi w_condiments.jpg
- swedishfish.jpg
- sweetpotato.jpg
- tacos.jpg
- trail mix.jpg
- trailmix.jpg
- triscuits.jpg
- tuna.jpg
- turkey sandwich.jpg
- turkeydelimeat.jpg
- turkeysandwich.jpg
- veggieswithdip.jpg
- wheatbread.jpg
- whitebread.jpg
- yellow popcorn.jpg
- yellow rice_beans.jpg
- yogurt no spoon.jpg
- yogurt pretzels.jpg
